# Supplementary material for: Effects of general and central adiposity on circulating lipoprotein, lipid, and metabolite levels in UK Biobank: A multivariable Mendelian randomization study
Source: Lancet Reg Health Eur. 2022 Jul 6;21:100457. doi: 10.1016/j.lanepe.2022.100457 (PMC9272390; doi:10.1016/j.lanepe.2022.100457)
Supplement: Supplementary file 2 [file mmc2.xlsx]

## Sheet: ST1. MR
S Table 1 Mendelian randomization estimates of the effect of body mass index (BMI) and waist-to-hip ratio (WHR) on metabolic traits in UK Biobank
Note: P-values shown as 0.00E+00 represent approximately P<1*10-300 (below limit of estimation)
	General adiposity, sexes combined														Central adiposity, sexes combined
	BMI, per SD higher														WHR, per SD higher
	Adj. for age, sex, GenPC1-10							Adj. for age, sex, GenPC1-10, WHR							Adj. for age, sex, GenPC1-10							Adj. for age, sex, GenPC1-10, BMI
Standardized outcome	N	Beta	SE	LCL	UCL	P-value		N	Beta	SE	LCL	UCL	P-value		N	Beta	SE	LCL	UCL	P-value		N	Beta	SE	LCL	UCL	P-value
Total cholesterol	109361	-0.173865	0.0147158	-0.202708	-0.145022	3.27e-32		109325	-0.127442	0.0194828	-0.165628	-0.0892567	6.1e-11		109496	-0.197115	0.023766	-0.243695	-0.150534	1.1e-16		109325	-0.12306	0.0295563	-0.180989	-0.0651307	3.13e-05
Total cholesterol minus HDL-C	109361	-0.0809012	0.0151137	-0.110523	-0.0512789	8.66e-08		109325	-0.103932	0.0199627	-0.143058	-0.064806	1.93e-07		109496	-0.0003513	0.0242807	-0.0479407	0.047238	0.988455		109325	0.0602116	0.0303326	0.0007609	0.119662	0.047139
Remnant cholesterol (non-HDL, non-LDL -cholesterol)	109361	-0.0528391	0.015078	-0.0823914	-0.0232868	0.0004577		109325	-0.088563	0.0199144	-0.127594	-0.0495314	8.7e-06		109496	0.0417133	0.0242011	-0.00572	0.0891466	0.0847781		109325	0.0935716	0.0302482	0.0342861	0.152857	0.0019784
VLDL cholesterol	109361	0.0661849	0.0149601	0.0368636	0.0955061	9.68e-06		109325	-0.0677431	0.0197209	-0.106395	-0.0290909	0.0005923		109496	0.312977	0.0240085	0.265921	0.360033	7.63e-39		109325	0.352815	0.0300333	0.293951	0.411679	7.28e-32
Clinical LDL cholesterol	109361	-0.114987	0.0151116	-0.144605	-0.0853683	2.76e-14		109325	-0.100432	0.0199846	-0.139601	-0.061263	5.02e-07		109496	-0.0973037	0.0243623	-0.145053	-0.0495543	6.5e-05		109325	-0.0388262	0.0303855	-0.0983807	0.0207282	0.201324
LDL cholesterol	109361	-0.105036	0.0151407	-0.134712	-0.0753612	3.99e-12		109325	-0.115148	0.0200017	-0.154351	-0.0759455	8.57e-09		109496	-0.0405911	0.0243586	-0.0883332	0.007151	0.0956348		109325	0.0262674	0.0304056	-0.0333265	0.0858614	0.387643
HDL cholesterol	109361	-0.293361	0.0129906	-0.318822	-0.2679	0		109325	-0.100392	0.0172787	-0.134258	-0.0665265	6.24e-09		109496	-0.567275	0.0214526	-0.609321	-0.525228	0		109325	-0.509374	0.0263419	-0.561003	-0.457745	0
Total triglycerides	109361	0.212446	0.0142883	0.184441	0.24045	0		109325	-0.0245547	0.01875	-0.0613041	0.0121946	0.190337		109496	0.610785	0.0230681	0.565572	0.655997	0		109325	0.625373	0.0286927	0.569136	0.68161	0
Triglycerides in VLDL	109361	0.215278	0.0141658	0.187513	0.243042	0		109325	-0.023716	0.0186132	-0.0601972	0.0127651	0.202609		109496	0.616588	0.0229378	0.571631	0.661546	0		109325	0.630702	0.0285301	0.574784	0.68662	0
Triglycerides in LDL	109361	0.175728	0.0147538	0.146811	0.204645	1.04e-32		109325	-0.0016308	0.0192465	-0.0393532	0.0360916	0.932474		109496	0.466659	0.0235499	0.420502	0.512816	0		109325	0.467897	0.0292533	0.410561	0.525232	0
Triglycerides in HDL	109361	0.148209	0.0148647	0.119075	0.177343	2.05e-23		109325	-0.0526618	0.0195478	-0.0909749	-0.0143487	0.0070601		109496	0.4989	0.0238655	0.452125	0.545676	0		109325	0.529628	0.0297428	0.471333	0.587923	0
Total phospholipids in lipoprotein particles	109361	-0.127247	0.0145272	-0.15572	-0.0987741	1.97e-18		109325	-0.116279	0.0191762	-0.153863	-0.0786941	1.33e-09		109496	-0.0969883	0.0233742	-0.142801	-0.0511757	3.33e-05		109325	-0.0294211	0.0290775	-0.086412	0.0275697	0.311625
Phospholipids in VLDL	109361	0.147607	0.0146271	0.118938	0.176275	6.04e-24		109325	-0.0459086	0.0192354	-0.0836092	-0.0082079	0.0170016		109496	0.483144	0.0235244	0.437037	0.529251	0		109325	0.510287	0.0293711	0.452721	0.567853	0
Phospholipids in LDL	109361	-0.0788688	0.0151614	-0.108585	-0.0491529	1.97e-07		109325	-0.093022	0.0200256	-0.132271	-0.0537726	3.4e-06		109496	-0.0170432	0.0243809	-0.0648288	0.0307425	0.484528		109325	0.0370688	0.0304432	-0.0225987	0.0967362	0.223361
Phospholipids in HDL	109361	-0.20602	0.0134767	-0.232434	-0.179606	0		109325	-0.0852717	0.0178676	-0.120292	-0.0502519	1.82e-06		109496	-0.368009	0.0220917	-0.411308	-0.32471	0		109325	-0.318804	0.0272802	-0.372273	-0.265336	1.5e-31
Total esterified cholesterol	109361	-0.187651	0.0146468	-0.216358	-0.158944	1.41e-37		109325	-0.128582	0.0194034	-0.166612	-0.0905522	3.43e-11		109496	-0.231066	0.0236869	-0.277492	-0.184641	1.76e-22		109325	-0.156392	0.0294321	-0.214078	-0.0987067	1.07e-07
Cholesteryl esters in VLDL	109361	0.0268235	0.0150609	-0.0026953	0.0563422	0.0749115		109325	-0.0738654	0.0198749	-0.11282	-0.0349113	0.000202		109496	0.221626	0.024158	0.174278	0.268975	4.56e-20		109325	0.264996	0.0302218	0.205762	0.32423	1.81e-18
Cholesteryl esters in LDL	109361	-0.0826234	0.0151602	-0.112337	-0.05291	5.04e-08		109325	-0.115365	0.020012	-0.154588	-0.0761427	8.17e-09		109496	0.0190447	0.0243484	-0.0286773	0.0667667	0.434113		109325	0.0860052	0.0304233	0.0263766	0.145634	0.0046993
Cholesteryl esters in HDL	109361	-0.296842	0.0130108	-0.322343	-0.271342	0		109325	-0.0990937	0.0173051	-0.133011	-0.0651764	1.03e-08		109496	-0.579026	0.0214982	-0.621162	-0.53689	0		109325	-0.521906	0.0263969	-0.573643	-0.470169	0
Total free cholesterol	109361	-0.135795	0.0148704	-0.16494	-0.10665	6.73e-20		109325	-0.122079	0.0196618	-0.160615	-0.0835428	5.33e-10		109496	-0.107884	0.0239497	-0.154825	-0.0609439	6.65e-06		109325	-0.0368368	0.0298465	-0.0953349	0.0216612	0.217124
Free cholesterol in VLDL	109361	0.116572	0.014756	0.087651	0.145494	2.79e-15		109325	-0.0571589	0.0194281	-0.0952373	-0.0190805	0.0032602		109496	0.424307	0.0237265	0.377804	0.47081	0		109325	0.458013	0.0296577	0.399885	0.516141	0
Free cholesterol in LDL	109361	-0.160631	0.0150175	-0.190064	-0.131197	1.06e-26		109325	-0.110175	0.0198854	-0.14915	-0.0712005	3.02e-08		109496	-0.197632	0.0242937	-0.245247	-0.150018	4.11e-16		109325	-0.133597	0.0302371	-0.19286	-0.0743328	9.95e-06
Free cholesterol in HDL	109361	-0.27224	0.0130555	-0.297828	-0.246651	0		109325	-0.101796	0.0173531	-0.135807	-0.0677844	4.46e-09		109496	-0.50903	0.0214673	-0.551105	-0.466955	0		109325	-0.450212	0.0263934	-0.501942	-0.398482	0
Total lipids in lipoprotein particles	109361	-0.0616054	0.0149917	-0.0909886	-0.0322223	3.97e-05		109325	-0.11463	0.0197398	-0.153319	-0.0759406	6.36e-09		109496	0.0727352	0.0240098	0.0256768	0.119793	0.0024504		109325	0.139456	0.0299824	0.0806917	0.19822	3.3e-06
Total lipids in VLDL	109361	0.170935	0.0144667	0.142581	0.199289	3.24e-32		109325	-0.0424436	0.0190135	-0.0797094	-0.0051779	0.0255957		109496	0.537758	0.0233165	0.492058	0.583457	0		109325	0.562842	0.0290862	0.505834	0.61985	0
Total lipids in LDL	109361	-0.083331	0.0151514	-0.113027	-0.0536348	3.8e-08		109325	-0.106193	0.0200071	-0.145406	-0.0669796	1.11e-07		109496	-0.0017518	0.0243427	-0.0494627	0.0459591	0.94263		109325	0.0599506	0.030405	0.000358	0.119543	0.0486396
Total lipids in HDL	109361	-0.240647	0.0132927	-0.266701	-0.214594	0		109325	-0.0972869	0.0176411	-0.131863	-0.062711	3.49e-08		109496	-0.434651	0.0218443	-0.477465	-0.391837	0		109325	-0.378503	0.0269098	-0.431245	-0.325761	0
Total concentration of lipoprotein particles	109361	-0.187127	0.0142029	-0.214964	-0.159289	0		109325	-0.121173	0.0188228	-0.158064	-0.0842806	1.21e-10		109496	-0.243833	0.0231265	-0.28916	-0.198506	5.45e-26		109325	-0.173837	0.0286554	-0.23	-0.117673	1.31e-09
Concentration of VLDL particles	109361	0.0996735	0.0148659	0.0705369	0.12881	2.02e-11		109325	-0.0672799	0.0196015	-0.105698	-0.0288616	0.0005983		109496	0.40056	0.0238428	0.353829	0.447291	0		109325	0.440033	0.0298395	0.381549	0.498518	0
Concentration of LDL particles	109361	-0.0481322	0.0151299	-0.0777862	-0.0184781	0.0014663		109325	-0.094252	0.0199741	-0.133401	-0.0551034	2.37e-06		109496	0.0662152	0.0243494	0.0184913	0.113939	0.0065404		109325	0.121122	0.0304221	0.0614964	0.180749	6.85e-05
Concentration of HDL particles	109361	-0.189177	0.0141127	-0.216837	-0.161517	0		109325	-0.112878	0.0187148	-0.149559	-0.076198	1.62e-09		109496	-0.266142	0.0230521	-0.311323	-0.22096	7.8e-31		109325	-0.201028	0.0285441	-0.256973	-0.145083	1.89e-12
Average diameter for VLDL particles	109361	0.245928	0.0134879	0.219492	0.272364	0		109325	-0.001714	0.0177961	-0.0365938	0.0331658	0.923271		109496	0.652619	0.0218671	0.60976	0.695478	0		109325	0.653851	0.0272003	0.600539	0.707163	0
Average diameter for LDL particles	109361	-0.188361	0.0143217	-0.216431	-0.160291	0		109325	-0.0502034	0.0190482	-0.0875371	-0.0128697	0.0083987		109496	-0.393858	0.0235988	-0.440111	-0.347605	0		109325	-0.365068	0.029295	-0.422485	-0.307651	1.21e-35
Average diameter for HDL particles	109361	-0.309829	0.0126941	-0.334709	-0.284949	0		109325	-0.0790884	0.0167545	-0.111927	-0.0462502	2.35e-06		109496	-0.655402	0.0207617	-0.696094	-0.61471	0		109325	-0.60985	0.0254842	-0.659798	-0.559902	0
Phosphoglycerides	109288	-0.112389	0.0144126	-0.140638	-0.0841413	6.29e-15		109252	-0.112845	0.0190218	-0.150127	-0.075563	2.99e-09		109423	-0.0646799	0.0232141	-0.110179	-0.0191812	0.0053324		109252	0.0008801	0.0288818	-0.0557272	0.0574873	0.975691
Ratio of triglycerides to phosphoglycerides	109288	0.289554	0.0133688	0.263352	0.315757	0		109252	0.0291518	0.017659	-0.0054593	0.0637629	0.0987765		109423	0.70405	0.0219143	0.661099	0.747002	0		109252	0.687544	0.0270801	0.634468	0.74062	0
Total cholines	109288	-0.151502	0.0142855	-0.179501	-0.123503	2.82e-26		109252	-0.124522	0.018889	-0.161544	-0.0874999	4.33e-11		109423	-0.143868	0.023071	-0.189086	-0.0986495	4.49e-10		109252	-0.0715789	0.0286648	-0.127761	-0.0153969	0.0125213
Phosphatidylcholines	109288	-0.156474	0.0142278	-0.18436	-0.128588	3.91e-28		109252	-0.140258	0.0187969	-0.177099	-0.103416	8.54e-14		109423	-0.124696	0.0229786	-0.169733	-0.0796587	5.74e-08		109252	-0.0432214	0.0285344	-0.0991477	0.0127049	0.129845
Sphingomyelins	109288	-0.192917	0.0141634	-0.220677	-0.165157	0		109252	-0.0923316	0.0188341	-0.129246	-0.0554175	9.47e-07		109423	-0.31937	0.023047	-0.364542	-0.274199	0		109252	-0.265957	0.0285954	-0.322003	-0.209911	1.4e-20
Apolipoprotein B	109361	-0.0376081	0.0151258	-0.0672541	-0.0079621	0.0129059		109325	-0.0843468	0.0199706	-0.123488	-0.0452052	2.4e-05		109496	0.0734305	0.0243089	0.025786	0.121075	0.0025217		109325	0.122726	0.0303806	0.0631807	0.18227	5.35e-05
Apolipoprotein A1	109361	-0.21389	0.0136429	-0.24063	-0.187151	0		109325	-0.104872	0.0180902	-0.140328	-0.0694159	6.74e-09		109496	-0.348248	0.022369	-0.39209	-0.304405	0		109325	-0.2877	0.0276095	-0.341813	-0.233586	2e-25
Ratio of apolipoprotein B to apolipoprotein A1	109361	0.0890106	0.014664	0.0602697	0.117752	1.28e-09		109325	-0.0095598	0.0193642	-0.047513	0.0283933	0.621528		109496	0.253395	0.0239343	0.206485	0.300306	3.42e-26		109325	0.25958	0.0297832	0.201206	0.317953	2.89e-18
Total fatty acids	109288	0.0840774	0.0149039	0.0548663	0.113289	1.69e-08		109252	-0.0481682	0.0194993	-0.0863861	-0.0099504	0.0135016		109423	0.320556	0.0238063	0.273897	0.367216	0		109252	0.348826	0.0296852	0.290644	0.407008	6.99e-32
Degree of unsaturation	109288	-0.223682	0.0139676	-0.251058	-0.196306	0		109252	-0.106642	0.0182228	-0.142358	-0.0709263	4.85e-09		109423	-0.370374	0.0227026	-0.41487	-0.325877	0		109252	-0.309111	0.0279065	-0.363806	-0.254415	1.63e-28
Omega-3 fatty acids	109288	-0.0223892	0.0146433	-0.0510896	0.0063111	0.126271		109252	-0.111439	0.0194178	-0.149497	-0.0733804	9.52e-09		109423	0.169928	0.0237365	0.123405	0.21645	8.13e-13		109252	0.234752	0.0295546	0.176826	0.292678	1.97e-15
Omega-6 fatty acids	109288	-0.0771557	0.0149011	-0.106361	-0.0479501	2.24e-07		109252	-0.111613	0.0196909	-0.150206	-0.0730195	1.44e-08		109423	0.0256439	0.0239652	-0.021327	0.0726148	0.284598		109252	0.0905228	0.0299233	0.0318743	0.149171	0.002485
Polyunsaturated fatty acids	109288	-0.0715416	0.0148079	-0.100565	-0.0425186	1.36e-06		109252	-0.125105	0.0195497	-0.163421	-0.086788	1.56e-10		109423	0.0682032	0.0238327	0.0214919	0.114915	0.0042132		109252	0.140938	0.0297258	0.0826761	0.199199	2.12e-06
Monounsaturated fatty acids	109288	0.198396	0.0145734	0.169833	0.22696	0		109252	0.0269991	0.0189409	-0.0101245	0.0641226	0.154031		109423	0.467645	0.0233454	0.421888	0.513401	0		109252	0.45227	0.0289094	0.395609	0.508932	0
Saturated fatty acids	109288	0.100524	0.0149076	0.0713051	0.129742	1.55e-11		109252	-0.0390963	0.0194236	-0.0771659	-0.0010268	0.0441328		109423	0.345299	0.0237528	0.298745	0.391854	0		109252	0.368419	0.0295671	0.310468	0.426369	1.23e-35
Linoleic acid	109288	-0.111272	0.0149808	-0.140634	-0.0819102	1.11e-13		109252	-0.140399	0.0198312	-0.179268	-0.101531	1.44e-12		109423	-0.0053952	0.0241041	-0.0526383	0.041848	0.822891		109252	0.0762591	0.0301011	0.0172621	0.135256	0.0112951
Docosahexaenoic acid	109288	-0.147964	0.0143245	-0.17604	-0.119889	5.18e-25		109252	-0.156192	0.0189018	-0.193239	-0.119145	1.42e-16		109423	-0.0692085	0.0233227	-0.11492	-0.0234969	0.003003		109252	0.021438	0.0287975	-0.035004	0.0778801	0.45661
Ratio of omega-3 fatty acids to total fatty acids	109288	-0.0717786	0.0146003	-0.100395	-0.0431626	8.82e-07		109252	-0.101039	0.0194014	-0.139065	-0.0630135	1.91e-07		109423	0.0186648	0.0238237	-0.0280289	0.0653584	0.433361		109252	0.0770874	0.0296078	0.0190573	0.135118	0.0092244
Ratio of omega-6 fatty acids to total fatty acids	109288	-0.283563	0.0140624	-0.311125	-0.256001	0		109252	-0.0750106	0.0182716	-0.110822	-0.0391989	4.04e-05		109423	-0.593674	0.0226916	-0.638149	-0.5492	0		109252	-0.550648	0.0279091	-0.605349	-0.495947	0
Ratio of polyunsaturated fatty acids to total fatty acids	109288	-0.302582	0.013874	-0.329774	-0.275389	0		109252	-0.113821	0.017907	-0.148918	-0.0787238	2.07e-10		109423	-0.56394	0.0224538	-0.607949	-0.519932	0		109252	-0.49846	0.0274137	-0.55219	-0.444731	0
Ratio of monounsaturated fatty acids to total fatty acids	109288	0.348708	0.0134828	0.322282	0.375134	0		109252	0.150517	0.017446	0.116324	0.184711	6.27e-18		109423	0.610175	0.022053	0.566952	0.653398	0		109252	0.523179	0.0267673	0.470716	0.575642	0
Ratio of saturated fatty acids to total fatty acids	109288	0.102694	0.0149732	0.0733475	0.132041	6.96e-12		109252	0.0116647	0.0196176	-0.0267851	0.0501145	0.552109		109423	0.246783	0.0240523	0.199642	0.293925	1.06e-24		109252	0.240637	0.0298891	0.182056	0.299219	8.21e-16
Ratio of linoleic acid to total fatty acids	109288	-0.32551	0.014023	-0.352994	-0.298025	0		109252	-0.158783	0.0183289	-0.194708	-0.122859	4.6e-18		109423	-0.532597	0.022807	-0.577298	-0.487896	0		109252	-0.440742	0.0279181	-0.49546	-0.386023	0
Ratio of docosahexaenoic acid to total fatty acids	109288	-0.196022	0.014305	-0.22406	-0.167985	0		109252	-0.12934	0.0187967	-0.166181	-0.0924996	5.94e-12		109423	-0.250683	0.0233501	-0.296449	-0.204918	6.91e-27		109252	-0.176087	0.0287407	-0.232418	-0.119756	8.97e-10
Ratio of polyunsaturated fatty acids to monounsaturated fatty acids	109288	-0.335963	0.0135162	-0.362454	-0.309472	0		109252	-0.133601	0.0175017	-0.167904	-0.0992984	2.28e-14		109423	-0.611193	0.0220457	-0.654401	-0.567984	0		109252	-0.534218	0.026839	-0.586822	-0.481615	0
Ratio of omega-6 fatty acids to omega-3 fatty acids	109288	0.0017517	0.0149695	-0.0275881	0.0310914	0.906848		109252	0.0825387	0.0199248	0.0434867	0.121591	3.44e-05		109423	-0.165896	0.0241074	-0.213146	-0.118646	5.92e-12		109252	-0.213282	0.0301279	-0.272332	-0.154232	1.45e-12
Alanine	109358	0.0326927	0.0150718	0.0031525	0.062233	0.0300729		109322	-0.0414172	0.0199214	-0.0804624	-0.002372	0.0376145		109493	0.171119	0.0243581	0.123378	0.21886	2.14e-12		109322	0.195137	0.0303992	0.135556	0.254719	1.37e-10
Glutamine	109045	-0.136122	0.0149993	-0.16552	-0.106724	1.13e-19		109009	-0.0678954	0.0198241	-0.10675	-0.0290408	0.0006151		109178	-0.219646	0.0243554	-0.267382	-0.171911	1.91e-19		109009	-0.180254	0.0302456	-0.239535	-0.120974	2.53e-09
Glycine	109262	-0.162419	0.0139477	-0.189756	-0.135082	2.44e-31		109226	-0.0763596	0.01842	-0.112462	-0.040257	3.39e-05		109397	-0.271869	0.0224905	-0.315949	-0.227788	1.22e-33		109226	-0.227687	0.0279444	-0.282457	-0.172917	3.7e-16
Histidine	109185	-0.0367457	0.014832	-0.0658158	-0.0076756	0.0132317		109149	-0.0522554	0.019577	-0.0906256	-0.0138852	0.0076026		109320	0.0102543	0.0242653	-0.0373049	0.0578134	0.672595		109149	0.0412497	0.0301308	-0.0178056	0.100305	0.170993
Total concentration of branched-chain amino acids (leucine + isoleucine + valine)	109333	0.18804	0.0143764	0.159863	0.216218	0		109297	0.0861589	0.0190626	0.048797	0.123521	6.19e-06		109468	0.319199	0.0234192	0.273298	0.3651	0		109297	0.270126	0.0290043	0.213279	0.326973	1.24e-20
Isoleucine	109359	0.161806	0.0147046	0.132985	0.190626	3.67e-28		109323	0.0814972	0.0194383	0.0433987	0.119596	2.76e-05		109494	0.260063	0.0237524	0.213509	0.306617	6.73e-28		109323	0.212868	0.0294874	0.155074	0.270662	5.24e-13
Leucine	109358	0.156169	0.0143692	0.128006	0.184332	1.63e-27		109322	0.0640873	0.0190407	0.0267683	0.101406	0.0007632		109493	0.280897	0.0232906	0.235248	0.326546	1.71e-33		109322	0.244338	0.028937	0.187623	0.301054	3.07e-17
Valine	109334	0.205192	0.0143167	0.177132	0.233253	0		109298	0.0960278	0.0190042	0.0587802	0.133275	4.35e-07		109469	0.343601	0.0235173	0.297508	0.389694	0		109298	0.28927	0.0290332	0.232366	0.346174	2.2e-23
Phenylalanine	109312	0.109554	0.0144964	0.0811418	0.137967	4.11e-14		109276	0.0760301	0.0190751	0.0386435	0.113417	6.72e-05		109446	0.133059	0.0231762	0.0876348	0.178484	9.4e-09		109276	0.0889489	0.0287481	0.0326036	0.145294	0.0019743
Tyrosine	109200	0.162986	0.014834	0.133912	0.19206	4.4e-28		109164	0.11131	0.0195543	0.0729841	0.149636	1.25e-08		109335	0.203194	0.0241535	0.155854	0.250534	4.01e-17		109164	0.138238	0.029822	0.0797878	0.196688	3.56e-06
Glucose	109158	0.131159	0.0146766	0.102393	0.159925	4.01e-19		109122	0.0801891	0.0190768	0.0427992	0.117579	2.63e-05		109293	0.180382	0.0241951	0.132961	0.227803	8.97e-14		109122	0.135167	0.0295623	0.0772263	0.193108	4.82e-06
Lactate	109093	0.0733137	0.0150833	0.0437509	0.102876	1.17e-06		109057	0.0339603	0.0198097	-0.0048661	0.0727867	0.0864697		109228	0.124416	0.0244003	0.0765923	0.17224	3.42e-07		109057	0.104335	0.0302735	0.0450004	0.16367	0.0005681
Pyruvate	109043	0.0299557	0.0154763	-0.0003773	0.0602886	0.0529187		109007	0.0329724	0.020033	-0.0062914	0.0722363	0.0997825		109176	0.0115214	0.0260956	-0.039625	0.0626679	0.658845		109007	-0.0083986	0.0318653	-0.0708534	0.0540563	0.792115
Citrate	109348	0.0034694	0.0149354	-0.0258035	0.0327423	0.81631		109312	0.0263711	0.01931	-0.0114757	0.064218	0.172041		109483	-0.0452364	0.0244972	-0.09325	0.0027772	0.0648056		109312	-0.0596459	0.0300348	-0.118513	-0.0007787	0.0470454
3-Hydroxybutyrate	107939	0.0483191	0.0154824	0.0179742	0.078664	0.0018029		107903	0.100724	0.0197408	0.0620324	0.139415	3.36e-07		108071	-0.0805412	0.024957	-0.129456	-0.0316264	0.0012501		107903	-0.137849	0.0304872	-0.197602	-0.0780949	6.14e-06
Acetate	109330	-0.0314478	0.0150019	-0.0608511	-0.0020446	0.0360599		109294	-0.0210354	0.0193518	-0.0589642	0.0168934	0.277037		109465	-0.0393787	0.0247509	-0.0878896	0.0091322	0.11161		109294	-0.0276045	0.0302635	-0.0869199	0.0317109	0.361696
Acetoacetate	109359	0.0863994	0.0152206	0.0565675	0.116231	1.38e-08		109323	0.108245	0.0197042	0.0696255	0.146865	3.94e-08		109494	0.0047179	0.0249093	-0.0441034	0.0535391	0.849777		109323	-0.0570931	0.030611	-0.117089	0.0029033	0.0621648
Acetone	109359	0.0128078	0.0149095	-0.0164144	0.0420299	0.390322		109323	0.0525763	0.0206332	0.012136	0.0930166	0.0108298		109494	-0.0743492	0.0253706	-0.124075	-0.0246237	0.0033839		109323	-0.104601	0.0322837	-0.167876	-0.0413263	0.001195
Creatinine	104561	0.0908603	0.0131457	0.0650951	0.116625	4.79e-12		104526	0.0435533	0.0177796	0.0087059	0.0784006	0.0143006		104689	0.150375	0.0218682	0.107514	0.193236	6.14e-12		104526	0.124708	0.0274421	0.0709221	0.178493	5.51e-06
Albumin	109344	-0.160485	0.0149492	-0.189785	-0.131185	6.95e-27		109308	-0.176527	0.0197969	-0.215328	-0.137726	4.8e-19		109479	-0.0574844	0.0244318	-0.10537	-0.0095991	0.0186298		109308	0.0437062	0.0301974	-0.0154796	0.102892	0.147799
Glycoprotein acetyls	109361	0.29425	0.014147	0.266523	0.321978	0		109325	0.141866	0.0183907	0.105821	0.177911	1.22e-14		109496	0.485119	0.0230386	0.439964	0.530274	0		109325	0.402312	0.0281343	0.34717	0.457454	0
Concentration of chylomicrons and extremely large VLDL particles	109361	0.245183	0.014099	0.217549	0.272816	0		109325	0.0288934	0.0183382	-0.0070488	0.0648357	0.115122		109496	0.586783	0.0227697	0.542155	0.63141	0		109325	0.570793	0.0280686	0.51578	0.625807	0
Total lipids in chylomicrons and extremely large VLDL	109361	0.239881	0.0141204	0.212205	0.267556	0		109325	0.031133	0.0183389	-0.0048107	0.0670766	0.0895751		109496	0.568086	0.0227774	0.523443	0.612729	0		109325	0.550866	0.0280581	0.495874	0.605859	0
Phospholipids in chylomicrons and extremely large VLDL	109361	0.250928	0.0140622	0.223367	0.27849	0		109325	0.0336315	0.0182983	-0.0022325	0.0694955	0.0660684		109496	0.59218	0.0227268	0.547637	0.636724	0		109325	0.573437	0.0280091	0.51854	0.628334	0
Cholesterol in chylomicrons and extremely large VLDL	109361	0.235677	0.0141225	0.207997	0.263357	0		109325	0.019859	0.0184151	-0.016234	0.0559519	0.280852		109496	0.580241	0.0228173	0.53552	0.624962	0		109325	0.569418	0.0281969	0.514153	0.624682	0
Cholesteryl esters in chylomicrons and extremely large VLDL	109361	0.227322	0.0141437	0.199601	0.255043	0		109325	0.0137985	0.0184584	-0.0223794	0.0499764	0.454735		109496	0.570656	0.0228474	0.525876	0.615436	0		109325	0.56329	0.0282667	0.507888	0.618692	0
Free cholesterol in chylomicrons and extremely large VLDL	109361	0.243055	0.0141213	0.215378	0.270732	0		109325	0.0269277	0.0183979	-0.0091315	0.0629869	0.143295		109496	0.585183	0.022819	0.540459	0.629908	0		109325	0.570322	0.0281627	0.515124	0.62552	0
Triglycerides in chylomicrons and extremely large VLDL	109361	0.23546	0.0141635	0.207701	0.26322	0		109325	0.0337468	0.0183671	-0.002252	0.0697456	0.066158		109496	0.551019	0.0228227	0.506287	0.59575	0		109325	0.532336	0.0280857	0.477289	0.587383	0
Concentration of very large VLDL particles	109361	0.229472	0.0140315	0.201971	0.256973	0		109325	-0.0109617	0.0184055	-0.0470357	0.0251123	0.551465		109496	0.627624	0.0227147	0.583104	0.672144	0		109325	0.634478	0.0282089	0.579189	0.689766	0
Total lipids in very large VLDL	109361	0.226999	0.0140446	0.199472	0.254526	0		109325	-0.0104507	0.0184221	-0.0465572	0.0256559	0.570517		109496	0.620058	0.0227498	0.575469	0.664647	0		109325	0.62661	0.028245	0.571251	0.681969	0
Phospholipids in very large VLDL	109361	0.222938	0.0140833	0.195335	0.25054	0		109325	-0.0086808	0.0184675	-0.0448764	0.0275148	0.638313		109496	0.605488	0.0227979	0.560805	0.650171	0		109325	0.611108	0.0283046	0.555631	0.666584	0
Cholesterol in very large VLDL	109361	0.186528	0.0143006	0.1585	0.214557	6.93e-39		109325	-0.0281582	0.0188009	-0.0650073	0.008691	0.134211		109496	0.549353	0.0230995	0.504079	0.594627	0		109325	0.566263	0.0287808	0.509853	0.622672	0
Cholesteryl esters in very large VLDL	109361	0.156416	0.0144743	0.128047	0.184785	3.21e-27		109325	-0.040125	0.0190561	-0.0774743	-0.0027758	0.0352365		109496	0.494476	0.0233389	0.448732	0.540219	0		109325	0.518302	0.0291329	0.461202	0.575401	0
Free cholesterol in very large VLDL	109361	0.211383	0.0141655	0.183619	0.239147	0		109325	-0.0151234	0.0185949	-0.0515687	0.0213219	0.416041		109496	0.588187	0.0229218	0.543261	0.633113	0		109325	0.597543	0.0284928	0.541699	0.653388	0
Triglycerides in very large VLDL	109361	0.236503	0.0139967	0.20907	0.263936	0		109325	-0.0045686	0.0183515	-0.0405368	0.0313996	0.8034		109496	0.633236	0.022696	0.588753	0.67772	0		109325	0.636304	0.0281432	0.581144	0.691464	0
Concentration of large VLDL particles	109361	0.204688	0.0141522	0.17695	0.232426	0		109325	-0.0349081	0.0186547	-0.0714706	0.0016544	0.0613064		109496	0.611569	0.0229393	0.566609	0.65653	0		109325	0.632189	0.0286065	0.576122	0.688257	0
Total lipids in large VLDL	109361	0.195228	0.0141762	0.167443	0.223013	0		109325	-0.043516	0.0187168	-0.0802002	-0.0068318	0.0200733		109496	0.604491	0.0230064	0.559399	0.649582	0		109325	0.629979	0.0287246	0.57368	0.686279	0
Phospholipids in large VLDL	109361	0.21539	0.014097	0.18776	0.24302	0		109325	-0.0277694	0.0185682	-0.0641624	0.0086237	0.134775		109496	0.625145	0.0228286	0.580402	0.669888	0		109325	0.641596	0.0284436	0.585848	0.697345	0
Cholesterol in large VLDL	109361	0.169494	0.014388	0.141294	0.197694	4.93e-32		109325	-0.0520297	0.0190104	-0.0892894	-0.0147699	0.0062021		109496	0.55375	0.0232668	0.508148	0.599352	0		109325	0.58429	0.0290914	0.527272	0.641308	0
Cholesteryl esters in large VLDL	109361	0.126882	0.0146412	0.0981855	0.155578	4.47e-18		109325	-0.0714461	0.0193894	-0.109449	-0.0334437	0.0002289		109496	0.48114	0.0236504	0.434786	0.527494	0		109325	0.522896	0.029629	0.464824	0.580968	0
Free cholesterol in large VLDL	109361	0.204895	0.0141409	0.177179	0.232611	0		109325	-0.0324412	0.0186333	-0.0689618	0.0040794	0.0816776		109496	0.606984	0.0228931	0.562114	0.651853	0		109325	0.626195	0.0285473	0.570243	0.682147	0
Triglycerides in large VLDL	109361	0.193574	0.0141559	0.165829	0.221319	0		109325	-0.0444657	0.0187038	-0.0811245	-0.0078069	0.0174371		109496	0.602333	0.023037	0.557181	0.647484	0		109325	0.628265	0.0287597	0.571897	0.684633	0
Concentration of medium VLDL particles	109361	0.0455482	0.0149688	0.0162099	0.0748865	0.0023433		109325	-0.0915934	0.019758	-0.130318	-0.0528684	3.56e-06		109496	0.307948	0.0240686	0.260774	0.355122	1.76e-37		109325	0.361433	0.03015	0.30234	0.420526	4.12e-33
Total lipids in medium VLDL	109361	0.077087	0.0148488	0.0479838	0.10619	2.09e-07		109325	-0.0927612	0.0196074	-0.131191	-0.0543314	2.23e-06		109496	0.393844	0.0239067	0.346988	0.440701	0		109325	0.447869	0.0299683	0.389132	0.506606	0
Phospholipids in medium VLDL	109361	0.0332938	0.0150103	0.0038742	0.0627135	0.0265504		109325	-0.0936264	0.0198113	-0.132456	-0.0547969	2.29e-06		109496	0.279782	0.0241177	0.232512	0.327052	4.09e-31		109325	0.334414	0.0302097	0.275204	0.393624	1.76e-28
Cholesterol in medium VLDL	109361	-0.0777387	0.0151121	-0.107358	-0.0481195	2.69e-07		109325	-0.101322	0.0199784	-0.140479	-0.0621652	3.95e-07		109496	0.0024025	0.0243478	-0.0453183	0.0501233	0.921397		109325	0.0616006	0.0304066	0.0020047	0.121196	0.0427757
Cholesteryl esters in medium VLDL	109361	-0.130369	0.0150188	-0.159805	-0.100933	3.94e-18		109325	-0.0966649	0.0198804	-0.13563	-0.0577001	1.16e-06		109496	-0.146069	0.02427	-0.193637	-0.0985007	1.76e-09		109325	-0.0895714	0.030242	-0.148845	-0.0302982	0.0030583
Free cholesterol in medium VLDL	109361	-0.003995	0.0150782	-0.0335476	0.0255577	0.791048		109325	-0.100607	0.0199186	-0.139647	-0.061567	4.4e-07		109496	0.195598	0.0242564	0.148057	0.24314	7.4e-16		109325	0.254352	0.0303663	0.194835	0.313868	5.47e-17
Triglycerides in medium VLDL	109361	0.168606	0.0143688	0.140444	0.196768	8.52e-32		109325	-0.0685926	0.019029	-0.105889	-0.0312965	0.0003126		109496	0.586111	0.0233066	0.540431	0.631791	0		109325	0.625909	0.0291915	0.568695	0.683123	0
Concentration of small VLDL particles	109361	0.132665	0.0146991	0.103855	0.161475	1.79e-19		109325	-0.0713976	0.0194348	-0.109489	-0.0333062	0.0002391		109496	0.496563	0.0236285	0.450252	0.542874	0		109325	0.538169	0.0295964	0.480162	0.596177	0
Total lipids in small VLDL	109361	0.122526	0.01475	0.0936161	0.151435	9.83e-17		109325	-0.0741796	0.0194835	-0.112366	-0.0359928	0.0001405		109496	0.475518	0.0236775	0.429111	0.521925	0		109325	0.518752	0.0296627	0.460614	0.57689	0
Phospholipids in small VLDL	109361	0.0555125	0.0149836	0.0261451	0.0848799	0.0002115		109325	-0.0841244	0.0197803	-0.122893	-0.0453558	2.11e-05		109496	0.319036	0.0240161	0.271965	0.366106	0		109325	0.368067	0.0300861	0.3091	0.427035	2.05e-34
Cholesterol in small VLDL	109361	0.0472006	0.0150326	0.0177373	0.0766638	0.0016901		109325	-0.0739515	0.0198511	-0.112859	-0.035044	0.0001951		109496	0.275956	0.0240734	0.228773	0.323139	2.02e-30		109325	0.319219	0.0301411	0.260144	0.378294	3.29e-26
Cholesteryl esters in small VLDL	109361	0.0755758	0.0149656	0.0462438	0.104908	4.42e-07		109325	-0.0621337	0.0197621	-0.100867	-0.0234008	0.001666		109496	0.32647	0.0239632	0.279503	0.373437	0		109325	0.362915	0.0299949	0.304126	0.421704	1.07e-33
Free cholesterol in small VLDL	109361	-0.0037973	0.0151094	-0.0334112	0.0258166	0.801567		109325	-0.0931637	0.0199549	-0.132275	-0.0540528	3.03e-06		109496	0.181014	0.0242278	0.133528	0.228499	7.94e-14		109325	0.235346	0.0303277	0.175905	0.294788	8.49e-15
Triglycerides in small VLDL	109361	0.196641	0.0143944	0.168429	0.224854	0		109325	-0.0550947	0.0190677	-0.0924667	-0.0177227	0.0038594		109496	0.632241	0.0233044	0.586566	0.677917	0		109325	0.664213	0.0291269	0.607125	0.721301	0
Concentration of very small VLDL particles	109361	0.0091819	0.014988	-0.020194	0.0385577	0.54013		109325	-0.0559848	0.019811	-0.0948135	-0.017156	0.0047141		109496	0.137887	0.0239452	0.0909551	0.184819	8.49e-09		109325	0.170988	0.0299531	0.112281	0.229695	1.14e-08
Total lipids in very small VLDL	109361	0.0081015	0.0149483	-0.0211967	0.0373997	0.587841		109325	-0.0601575	0.0197532	-0.098873	-0.0214421	0.0023232		109496	0.143723	0.0238724	0.0969335	0.190512	1.74e-09		109325	0.179121	0.029858	0.120601	0.237642	1.98e-09
Phospholipids in very small VLDL	109361	0.0405953	0.0149591	0.011276	0.0699145	0.0066525		109325	-0.0421244	0.0197654	-0.0808638	-0.0033849	0.0330714		109496	0.192207	0.0239145	0.145335	0.239078	9.19e-16		109325	0.217289	0.029897	0.158692	0.275886	3.65e-13
Cholesterol in very small VLDL	109361	-0.089645	0.0147734	-0.1186	-0.0606896	1.3e-09		109325	-0.0778478	0.0195824	-0.116229	-0.0394671	7.03e-05		109496	-0.0779245	0.0237257	-0.124426	-0.031423	0.001022		109325	-0.0322859	0.0296416	-0.0903824	0.0258105	0.276061
Cholesteryl esters in very small VLDL	109361	-0.120046	0.0146747	-0.148808	-0.0912837	2.83e-16		109325	-0.0828583	0.0194658	-0.12101	-0.0447061	2.08e-05		109496	-0.147803	0.0236185	-0.194095	-0.101512	3.9e-10		109325	-0.0993142	0.02948	-0.157094	-0.0415345	0.0007548
Free cholesterol in very small VLDL	109361	-0.0133897	0.0149298	-0.0426515	0.0158722	0.369802		109325	-0.0626792	0.0197616	-0.101411	-0.0239472	0.0015151		109496	0.0920718	0.0239102	0.0452087	0.138935	0.0001178		109325	0.129025	0.0299083	0.0704059	0.187644	1.6e-05
Triglycerides in very small VLDL	109361	0.193126	0.0147072	0.1643	0.221951	0		109325	-0.0167589	0.0193265	-0.0546382	0.0211203	0.385862		109496	0.543707	0.0235952	0.497461	0.589953	0		109325	0.5536	0.029354	0.496067	0.611133	0
Concentration of IDL particles	109361	-0.0717078	0.0150406	-0.101187	-0.0422287	1.86e-06		109325	-0.0434919	0.0199562	-0.0826054	-0.0043784	0.0293045		109496	-0.101099	0.0242386	-0.148606	-0.053592	3.03e-05		109325	-0.0751201	0.0302687	-0.134446	-0.0157946	0.0130728
Total lipids in IDL	109361	-0.152422	0.0146992	-0.181232	-0.123612	3.42e-25		109325	-0.0921658	0.0195071	-0.130399	-0.0539325	2.3e-06		109496	-0.213566	0.0237353	-0.260087	-0.167046	2.3e-19		109325	-0.159764	0.0295689	-0.217718	-0.10181	6.55e-08
Phospholipids in IDL	109361	-0.149278	0.0146812	-0.178053	-0.120503	2.76e-24		109325	-0.0956584	0.0194747	-0.133828	-0.0574887	9.02e-07		109496	-0.198339	0.0236835	-0.244758	-0.15192	5.54e-17		109325	-0.142488	0.0295091	-0.200324	-0.0846509	1.37e-06
Cholesterol in IDL	109361	-0.178529	0.0146392	-0.207222	-0.149837	3.29e-34		109325	-0.0940439	0.0194478	-0.132161	-0.0559269	1.33e-06		109496	-0.278481	0.0237317	-0.324994	-0.231968	8.48e-32		109325	-0.223609	0.0295243	-0.281476	-0.165743	3.63e-14
Cholesteryl esters in IDL	109361	-0.179938	0.014635	-0.208622	-0.151254	9.62e-35		109325	-0.0968821	0.0194425	-0.134989	-0.0587754	6.26e-07		109496	-0.276249	0.0237208	-0.322741	-0.229757	2.41e-31		109325	-0.219786	0.0295104	-0.277626	-0.161947	9.49e-14
Free cholesterol in IDL	109361	-0.170714	0.0146661	-0.199459	-0.141969	2.58e-31		109325	-0.084008	0.0194805	-0.122189	-0.0458269	1.61e-05		109496	-0.2788	0.0237922	-0.325432	-0.232168	1.03e-31		109325	-0.229601	0.029604	-0.287624	-0.171578	8.78e-15
Triglycerides in IDL	109361	0.159767	0.0148606	0.130641	0.188893	5.86e-27		109325	-0.0049296	0.0194599	-0.0430702	0.033211	0.80002		109496	0.431132	0.0236988	0.384683	0.477581	0		109325	0.434215	0.029479	0.376437	0.491993	0
Concentration of large LDL particles	109361	-0.0697427	0.0151082	-0.0993542	-0.0401312	3.91e-06		109325	-0.0942812	0.0199532	-0.133389	-0.0551735	2.3e-06		109496	0.0091696	0.0243636	-0.0385822	0.0569213	0.706647		109325	0.0641149	0.0304032	0.0045258	0.123704	0.03496
Total lipids in large LDL	109361	-0.121098	0.0150672	-0.15063	-0.0915674	9.19e-16		109325	-0.115668	0.0199232	-0.154717	-0.0766197	6.41e-09		109496	-0.0820217	0.0242481	-0.129547	-0.0344964	0.000718		109325	-0.0148217	0.0302513	-0.0741132	0.0444697	0.624166
Phospholipids in large LDL	109361	-0.113207	0.0150943	-0.142791	-0.0836229	6.38e-14		109325	-0.102495	0.019961	-0.141618	-0.0633719	2.83e-07		109496	-0.0882567	0.0242938	-0.135872	-0.0406418	0.0002803		109325	-0.0286481	0.0303111	-0.0880568	0.0307606	0.34459
Cholesterol in large LDL	109361	-0.142902	0.015036	-0.172372	-0.113432	2.02e-21		109325	-0.124253	0.0198889	-0.163234	-0.0852713	4.17e-10		109496	-0.121886	0.0242426	-0.1694	-0.0743713	4.96e-07		109325	-0.0497422	0.030216	-0.108965	0.0094801	0.0997184
Cholesteryl esters in large LDL	109361	-0.126545	0.0150771	-0.156095	-0.096994	4.73e-17		109325	-0.126496	0.019931	-0.16556	-0.0874323	2.2e-10		109496	-0.0740215	0.024273	-0.121596	-0.0264474	0.0022919		109325	-0.0006202	0.0302825	-0.0599728	0.0587324	0.98366
Free cholesterol in large LDL	109361	-0.182945	0.0148864	-0.212121	-0.153768	1.03e-34		109325	-0.114934	0.0197321	-0.153608	-0.0762594	5.72e-09		109496	-0.246939	0.0241138	-0.294201	-0.199677	1.3e-24		109325	-0.180086	0.0299828	-0.238851	-0.121321	1.9e-09
Triglycerides in large LDL	109361	0.161864	0.0148328	0.132792	0.190936	1e-27		109325	0.0004361	0.0193723	-0.0375329	0.0384051	0.98204		109496	0.425774	0.0236438	0.379433	0.472115	0		109325	0.425805	0.029392	0.368198	0.483412	0
Concentration of medium LDL particles	109361	-0.0148537	0.0151075	-0.0444638	0.0147565	0.32551		109325	-0.092329	0.0199692	-0.131468	-0.0531901	3.77e-06		109496	0.150404	0.0242844	0.102807	0.198	5.89e-10		109325	0.20402	0.0304091	0.144419	0.26362	1.96e-11
Total lipids in medium LDL	109361	-0.0158888	0.0151487	-0.0455797	0.0138021	0.294245		109325	-0.0909078	0.0199569	-0.130023	-0.051793	5.23e-06		109496	0.14504	0.0242723	0.097467	0.192612	2.29e-09		109325	0.19782	0.0303622	0.138311	0.257328	7.25e-11
Phospholipids in medium LDL	109361	-0.0189924	0.0151574	-0.0487005	0.0107156	0.210202		109325	-0.0826273	0.0199718	-0.121771	-0.0434833	3.52e-05		109496	0.119832	0.0243038	0.0721973	0.167466	8.2e-07		109325	0.167846	0.0303862	0.10829	0.227402	3.32e-08
Cholesterol in medium LDL	109361	-0.0319467	0.0151697	-0.0616787	-0.0022147	0.0352078		109325	-0.0979565	0.0199955	-0.137147	-0.058766	9.64e-07		109496	0.117184	0.0243254	0.069507	0.164861	1.45e-06		109325	0.174017	0.0304252	0.114385	0.23365	1.07e-08
Cholesteryl esters in medium LDL	109361	-0.0010868	0.0151189	-0.0307194	0.0285458	0.942694		109325	-0.093463	0.0199129	-0.132492	-0.0544344	2.68e-06		109496	0.189377	0.0242164	0.141914	0.23684	5.27e-15		109325	0.243599	0.030309	0.184195	0.303004	9.19e-16
Free cholesterol in medium LDL	109361	-0.113295	0.0151745	-0.143037	-0.0835539	8.26e-14		109325	-0.103127	0.020056	-0.142436	-0.063818	2.72e-07		109496	-0.0868501	0.0244663	-0.134803	-0.038897	0.0003856		109325	-0.0270064	0.0305121	-0.0868091	0.0327963	0.376101
Triglycerides in medium LDL	109361	0.186119	0.0146514	0.157403	0.214835	5.68e-37		109325	-0.0035185	0.0190978	-0.0409495	0.0339126	0.853831		109496	0.498078	0.0234297	0.452157	0.544	0		109325	0.500391	0.0290874	0.443381	0.557401	0
Concentration of small LDL particles	109361	-0.004795	0.0150812	-0.0343536	0.0247636	0.750526		109325	-0.0798802	0.0199066	-0.118896	-0.040864	6e-05		109496	0.150845	0.0242868	0.103244	0.198446	5.27e-10		109325	0.197627	0.0303682	0.138107	0.257148	7.63e-11
Total lipids in small LDL	109361	-0.0233222	0.0151275	-0.0529715	0.0063271	0.123144		109325	-0.0753027	0.0199382	-0.114381	-0.0362245	0.0001589		109496	0.0930085	0.0243458	0.0452916	0.140726	0.0001333		109325	0.136914	0.0304018	0.0773276	0.1965	6.68e-06
Phospholipids in small LDL	109361	-0.0494301	0.0151156	-0.079056	-0.0198041	0.0010749		109325	-0.0609718	0.0199714	-0.100115	-0.0218287	0.0022659		109496	-0.0054385	0.0244687	-0.0533962	0.0425191	0.824107		109325	0.0302065	0.0305102	-0.0295925	0.0900055	0.322153
Cholesterol in small LDL	109361	-0.0395676	0.01516	-0.0692806	-0.0098546	0.009054		109325	-0.084326	0.0199889	-0.123504	-0.0451484	2.46e-05		109496	0.0687601	0.0243838	0.0209687	0.116552	0.0048037		109325	0.117846	0.0304539	0.0581576	0.177535	0.000109
Cholesteryl esters in small LDL	109361	-0.0049186	0.0151173	-0.034548	0.0247108	0.744906		109325	-0.0797754	0.0199038	-0.118786	-0.0407647	6.12e-05		109496	0.150729	0.0242592	0.103181	0.198276	5.19e-10		109325	0.197222	0.0303173	0.137801	0.256643	7.75e-11
Free cholesterol in small LDL	109361	-0.126951	0.0151274	-0.1566	-0.0973016	4.78e-17		109325	-0.0870138	0.0200091	-0.126231	-0.0477967	1.37e-05		109496	-0.155994	0.0245323	-0.204076	-0.107912	2.03e-10		109325	-0.105493	0.0305407	-0.165352	-0.0456346	0.000552
Triglycerides in small LDL	109361	0.200237	0.0144797	0.171857	0.228616	0		109325	-0.0072583	0.0188772	-0.044257	0.0297404	0.700607		109496	0.54296	0.0232391	0.497413	0.588508	0		109325	0.547506	0.0288231	0.491013	0.603998	0
Concentration of very large HDL particles	109361	-0.312165	0.0130202	-0.337684	-0.286646	0		109325	-0.0883108	0.0173113	-0.12224	-0.0543814	3.37e-07		109496	-0.64318	0.021347	-0.685019	-0.601341	0		109325	-0.59185	0.0262425	-0.643285	-0.540416	0
Total lipids in very large HDL	109361	-0.308381	0.0129465	-0.333756	-0.283006	0		109325	-0.0695562	0.0172056	-0.103279	-0.0358338	5.29e-05		109496	-0.671705	0.0211842	-0.713226	-0.630185	0		109325	-0.631296	0.0261002	-0.682452	-0.580141	0
Phospholipids in very large HDL	109361	-0.299078	0.0129597	-0.324478	-0.273677	0		109325	-0.06262	0.0171991	-0.0963296	-0.0289104	0.0002717		109496	-0.661438	0.0211554	-0.702902	-0.619974	0		109325	-0.625054	0.0260941	-0.676197	-0.57391	0
Cholesterol in very large HDL	109361	-0.324172	0.0129092	-0.349473	-0.29887	0		109325	-0.0726245	0.0171862	-0.106309	-0.0389402	2.38e-05		109496	-0.706972	0.02119	-0.748503	-0.66544	0		109325	-0.664801	0.0260807	-0.715918	-0.613683	0
Cholesteryl esters in very large HDL	109361	-0.330601	0.0128051	-0.355699	-0.305504	0		109325	-0.0787011	0.0170292	-0.112078	-0.0453246	3.81e-06		109496	-0.711272	0.0210315	-0.752493	-0.670051	0		109325	-0.665646	0.0258434	-0.716298	-0.614993	0
Free cholesterol in very large HDL	109361	-0.287413	0.0134344	-0.313744	-0.261082	0		109325	-0.0466827	0.0179422	-0.0818488	-0.0115165	0.0092727		109496	-0.663934	0.0219995	-0.707052	-0.620816	0		109325	-0.63655	0.0272491	-0.689957	-0.583143	0
Triglycerides in very large HDL	109361	0.0197255	0.0150715	-0.0098141	0.0492651	0.190603		109325	-0.0832184	0.0197855	-0.121997	-0.0444395	2.6e-05		109496	0.222176	0.024164	0.174815	0.269536	3.77e-20		109325	0.270715	0.0300636	0.211792	0.329639	2.16e-19
Concentration of large HDL particles	109361	-0.319693	0.0126367	-0.344461	-0.294926	0		109325	-0.0945663	0.0167499	-0.127395	-0.0617372	1.64e-08		109496	-0.649521	0.0207894	-0.690268	-0.608775	0		109325	-0.594789	0.0254651	-0.6447	-0.544879	0
Total lipids in large HDL	109361	-0.307195	0.0126891	-0.332065	-0.282325	0		109325	-0.0838528	0.0168295	-0.116838	-0.0508676	6.28e-07		109496	-0.638525	0.020856	-0.679402	-0.597648	0		109325	-0.590027	0.0255999	-0.640202	-0.539852	0
Phospholipids in large HDL	109361	-0.287767	0.0127781	-0.312812	-0.262723	0		109325	-0.075519	0.0169529	-0.108746	-0.042292	8.4e-06		109496	-0.60432	0.020983	-0.645446	-0.563194	0		109325	-0.560686	0.0258078	-0.611269	-0.510104	0
Cholesterol in large HDL	109361	-0.327526	0.0126198	-0.352261	-0.302792	0		109325	-0.0853818	0.0167419	-0.118195	-0.0525682	3.4e-07		109496	-0.689039	0.0207633	-0.729735	-0.648344	0		109325	-0.639637	0.0254566	-0.689531	-0.589743	0
Cholesteryl esters in large HDL	109361	-0.33208	0.0126104	-0.356796	-0.307364	0		109325	-0.0872162	0.0167201	-0.119987	-0.0544455	1.83e-07		109496	-0.697237	0.0207514	-0.737909	-0.656565	0		109325	-0.646781	0.0254265	-0.696616	-0.596946	0
Free cholesterol in large HDL	109361	-0.308952	0.0126951	-0.333834	-0.28407	0		109325	-0.0783001	0.0168692	-0.111363	-0.045237	3.46e-06		109496	-0.654744	0.0208617	-0.695632	-0.613856	0		109325	-0.609412	0.0256373	-0.65966	-0.559164	0
Triglycerides in large HDL	109361	-0.0522112	0.0147708	-0.0811615	-0.0232609	0.0004082		109325	-0.10826	0.0194501	-0.146382	-0.0701385	2.61e-08		109496	0.0838906	0.0238279	0.0371888	0.130592	0.0004304		109325	0.146788	0.0295784	0.0888153	0.204761	6.95e-07
Concentration of medium HDL particles	109361	-0.194503	0.013746	-0.221444	-0.167561	0		109325	-0.0932729	0.0182194	-0.128982	-0.0575635	3.06e-07		109496	-0.320773	0.0225347	-0.364941	-0.276606	0		109325	-0.267012	0.0278532	-0.321603	-0.212421	9.12e-22
Total lipids in medium HDL	109361	-0.163015	0.0139179	-0.190294	-0.135737	1.1e-31		109325	-0.0834659	0.0184392	-0.119606	-0.0473258	6e-06		109496	-0.257748	0.0227871	-0.302409	-0.213086	1.16e-29		109325	-0.209727	0.0282151	-0.265028	-0.154427	1.06e-13
Phospholipids in medium HDL	109361	-0.125408	0.0140994	-0.153042	-0.0977735	5.86e-19		109325	-0.0723174	0.0186534	-0.108877	-0.0357574	0.0001058		109496	-0.18152	0.02302	-0.226639	-0.136402	3.14e-15		109325	-0.139906	0.0285481	-0.195859	-0.0839528	9.55e-07
Cholesterol in medium HDL	109361	-0.221357	0.0135995	-0.248012	-0.194703	0		109325	-0.087195	0.0180685	-0.122609	-0.0517814	1.39e-06		109496	-0.403887	0.0223817	-0.447754	-0.360019	0		109325	-0.353785	0.0276432	-0.407964	-0.299605	1.68e-37
Cholesteryl esters in medium HDL	109361	-0.221547	0.0136306	-0.248262	-0.194831	0		109325	-0.0843256	0.0181157	-0.119832	-0.0488195	3.24e-06		109496	-0.4102	0.0224439	-0.454189	-0.366211	0		109325	-0.361787	0.0277273	-0.416131	-0.307442	6.52e-39
Free cholesterol in medium HDL	109361	-0.215772	0.0135401	-0.24231	-0.189233	0		109325	-0.0966872	0.0179606	-0.131889	-0.061485	7.31e-08		109496	-0.369993	0.0222122	-0.413528	-0.326458	0		109325	-0.31428	0.0274191	-0.36802	-0.260539	2.05e-30
Triglycerides in medium HDL	109361	0.159818	0.0148362	0.13074	0.188897	4.66e-27		109325	-0.0439387	0.0195152	-0.0821878	-0.0056897	0.0243527		109496	0.511689	0.0238314	0.46498	0.558397	0		109325	0.537338	0.0296934	0.47914	0.595536	0
Concentration of small HDL particles	109361	-0.0013894	0.0151157	-0.0310157	0.0282368	0.926761		109325	-0.0814107	0.0199579	-0.120527	-0.0422939	4.52e-05		109496	0.165316	0.0242856	0.117717	0.212915	9.96e-12		109325	0.212171	0.0303862	0.152615	0.271727	2.9e-12
Total lipids in small HDL	109361	0.0430639	0.0149934	0.0136775	0.0724504	0.0040763		109325	-0.0690708	0.0197531	-0.107786	-0.0303554	0.000471		109496	0.257016	0.0241012	0.209779	0.304254	1.5e-26		109325	0.296746	0.0301284	0.237695	0.355796	6.9e-23
Phospholipids in small HDL	109361	0.045549	0.0149254	0.0162958	0.0748023	0.0022749		109325	-0.0606222	0.0196561	-0.0991475	-0.022097	0.0020414		109496	0.245997	0.0240403	0.198879	0.293115	1.42e-24		109325	0.280888	0.0300144	0.222061	0.339715	8.09e-21
Cholesterol in small HDL	109361	-0.0326926	0.0151114	-0.0623104	-0.0030747	0.0305081		109325	-0.0845328	0.019975	-0.123683	-0.0453826	2.32e-05		109496	0.0893219	0.0243538	0.0415892	0.137054	0.0002448		109325	0.137846	0.0304391	0.0781863	0.197505	5.94e-06
Cholesteryl esters in small HDL	109361	-0.023778	0.0151543	-0.05348	0.0059239	0.116635		109325	-0.0712141	0.0200425	-0.110497	-0.0319315	0.0003806		109496	0.0855908	0.0244346	0.0376999	0.133482	0.0004603		109325	0.126383	0.0305398	0.0665259	0.18624	3.5e-05
Free cholesterol in small HDL	109361	-0.0539196	0.0148988	-0.0831208	-0.0247184	0.0002957		109325	-0.111012	0.0196466	-0.149519	-0.0725053	1.6e-08		109496	0.0871105	0.0239424	0.0401843	0.134037	0.0002744		109325	0.151088	0.0298862	0.0925118	0.209663	4.29e-07
Triglycerides in small HDL	109361	0.258813	0.0141286	0.231122	0.286505	0		109325	-0.0063879	0.0185666	-0.0427779	0.030002	0.730806		109496	0.696029	0.0227782	0.651384	0.740673	0		109325	0.699932	0.0282911	0.644483	0.755382	0
Phospholipids to total lipids ratio in chylomicrons and extremely large VLDL	106099	0.149713	0.0151045	0.120109	0.179318	3.7e-23		106063	-0.0154652	0.0201962	-0.055049	0.0241187	0.443827		106232	0.427459	0.0246996	0.379049	0.475869	0		106063	0.435348	0.0308657	0.374853	0.495844	0
Cholesterol to total lipids ratio in chylomicrons and extremely large VLDL	106099	-0.112125	0.0151354	-0.14179	-0.0824606	1.28e-13		106063	-0.0379719	0.0201529	-0.0774709	0.001527	0.0595389		106232	-0.214574	0.0245374	-0.262666	-0.166482	2.23e-18		106063	-0.194183	0.0306959	-0.254346	-0.13402	2.52e-10
Cholesteryl esters to total lipids ratio in chylomicrons and extremely large VLDL	106099	-0.100418	0.015201	-0.130212	-0.0706247	3.95e-11		106063	-0.0400835	0.0203408	-0.0799508	-0.0002162	0.0487707		106232	-0.179512	0.0247092	-0.227941	-0.131083	3.73e-13		106063	-0.157828	0.0310063	-0.218599	-0.0970565	3.58e-07
Free cholesterol to total lipids ratio in chylomicrons and extremely large VLDL	106099	-0.10763	0.015101	-0.137228	-0.0780329	1.02e-12		106063	-0.0254742	0.0199028	-0.0644829	0.0135345	0.200568		106232	-0.228836	0.0242978	-0.276459	-0.181213	4.6e-21		106063	-0.215443	0.0302461	-0.274724	-0.156162	1.06e-12
Triglycerides to total lipids ratio in chylomicrons and extremely large VLDL	106099	0.05064	0.015295	0.0206624	0.0806176	0.00093		106063	0.0386565	0.0203606	-0.0012496	0.0785626	0.0576186		106232	0.051094	0.0248817	0.0023268	0.0998612	0.040026		106063	0.0304701	0.0311151	-0.0305144	0.0914546	0.327447
Phospholipids to total lipids ratio in very large VLDL	108475	0.084813	0.0149134	0.0555832	0.114043	1.29e-08		108439	0.0113888	0.0199403	-0.0276936	0.0504711	0.567904		108610	0.20048	0.0248341	0.151806	0.249154	6.87e-16		108439	0.19353	0.0309876	0.132796	0.254265	4.23e-10
Cholesterol to total lipids ratio in very large VLDL	108475	-0.222767	0.0141089	-0.25042	-0.195114	0		108439	-0.0200417	0.0187876	-0.0568648	0.0167814	0.286085		108610	-0.546055	0.0230518	-0.591236	-0.500874	0		108439	-0.53584	0.0287783	-0.592245	-0.479436	0
Cholesteryl esters to total lipids ratio in very large VLDL	108475	-0.222309	0.0141406	-0.250024	-0.194594	0		108439	-0.0230864	0.0188604	-0.060052	0.0138792	0.220926		108610	-0.538507	0.0231599	-0.583899	-0.493114	0		108439	-0.526482	0.028923	-0.58317	-0.469794	0
Free cholesterol to total lipids ratio in very large VLDL	108475	-0.184158	0.0143803	-0.212342	-0.155973	1.51e-37		108439	-0.0050895	0.0190819	-0.0424894	0.0323104	0.789686		108610	-0.475316	0.0234715	-0.52132	-0.429313	0		108439	-0.473682	0.0292743	-0.531058	-0.416305	0
Triglycerides to total lipids ratio in very large VLDL	108475	0.190526	0.0144065	0.16229	0.218762	0		108439	0.015906	0.0191523	-0.0216318	0.0534437	0.406256		108610	0.469461	0.0234272	0.423544	0.515377	0		108439	0.461731	0.029247	0.404408	0.519054	0
Phospholipids to total lipids ratio in large VLDL	109350	0.220703	0.0141548	0.19296	0.248446	0		109314	0.0226456	0.0188107	-0.0142226	0.0595138	0.22864		109485	0.535893	0.0230846	0.490648	0.581138	0		109314	0.522696	0.0287437	0.46636	0.579033	0
Cholesterol to total lipids ratio in large VLDL	109350	-0.110716	0.0147629	-0.139651	-0.0817811	6.4e-14		109314	-0.0016537	0.019543	-0.0399573	0.03665	0.932567		109485	-0.287986	0.0239334	-0.334895	-0.241077	2.39e-33		109314	-0.288272	0.0298653	-0.346807	-0.229737	4.8e-22
Cholesteryl esters to total lipids ratio in large VLDL	109350	-0.194551	0.0142448	-0.22247	-0.166631	0		109314	-0.0295332	0.0187826	-0.0663465	0.0072801	0.115866		109485	-0.451716	0.0230827	-0.496958	-0.406475	0		109314	-0.435979	0.0287064	-0.492242	-0.379715	0
Free cholesterol to total lipids ratio in large VLDL	109350	0.143097	0.0147577	0.114172	0.172021	3.12e-22		109314	0.0691406	0.0195663	0.0307913	0.10749	0.0004099		109485	0.235489	0.0240367	0.188378	0.2826	1.16e-22		109314	0.194992	0.0299051	0.136379	0.253605	7.01e-11
Triglycerides to total lipids ratio in large VLDL	109350	-0.0490314	0.0150651	-0.0785584	-0.0195044	0.0011354		109314	-0.0120956	0.0200608	-0.0514141	0.0272228	0.546543		109485	-0.105113	0.0245355	-0.153201	-0.0570239	1.83e-05		109314	-0.0971541	0.0306538	-0.157235	-0.0370737	0.0015276
Phospholipids to total lipids ratio in medium VLDL	109361	-0.193248	0.0144281	-0.221526	-0.164969	0		109325	-0.0212398	0.0192638	-0.0589962	0.0165167	0.270213		109496	-0.466316	0.0234295	-0.512237	-0.420395	0		109325	-0.454569	0.0292487	-0.511895	-0.397242	0
Cholesterol to total lipids ratio in medium VLDL	109361	-0.268742	0.0138439	-0.295876	-0.241609	0		109325	-0.0262294	0.0184251	-0.062342	0.0098832	0.154572		109496	-0.655046	0.0225855	-0.699313	-0.610779	0		109325	-0.640382	0.028067	-0.695393	-0.585372	0
Cholesteryl esters to total lipids ratio in medium VLDL	109361	-0.276808	0.013767	-0.303791	-0.249825	0		109325	-0.0239422	0.0183327	-0.0598736	0.0119892	0.191558		109496	-0.680933	0.022485	-0.725002	-0.636863	0		109325	-0.667622	0.027936	-0.722375	-0.612868	0
Free cholesterol to total lipids ratio in medium VLDL	109361	-0.236124	0.0141177	-0.263794	-0.208454	0		109325	-0.031936	0.0187623	-0.0687095	0.0048375	0.0887306		109496	-0.55753	0.022955	-0.602521	-0.512539	0		109325	-0.539464	0.0285555	-0.595432	-0.483496	0
Triglycerides to total lipids ratio in medium VLDL	109361	0.256675	0.0139473	0.229339	0.284011	0		109325	0.0255647	0.0185824	-0.0108561	0.0619855	0.168899		109496	0.624615	0.0227414	0.580042	0.669187	0		109325	0.61035	0.0282884	0.554906	0.665795	0
Phospholipids to total lipids ratio in small VLDL	109361	-0.25093	0.0142275	-0.278816	-0.223045	0		109325	-0.0206184	0.0190077	-0.0578728	0.0166361	0.278038		109496	-0.619551	0.0232562	-0.665133	-0.57397	0		109325	-0.608067	0.0289348	-0.664778	-0.551356	0
Cholesterol to total lipids ratio in small VLDL	109361	-0.180539	0.0146605	-0.209273	-0.151805	7.56e-35		109325	0.0027359	0.0195533	-0.0355879	0.0410598	0.888723		109496	-0.482064	0.0238384	-0.528786	-0.435341	0		109325	-0.484014	0.0297548	-0.542332	-0.425696	0
Cholesteryl esters to total lipids ratio in small VLDL	109361	-0.0934969	0.0149916	-0.12288	-0.0641139	4.47e-10		109325	0.0306515	0.0199813	-0.0085112	0.0698142	0.125028		109496	-0.309912	0.0243066	-0.357552	-0.262272	3.11e-37		109325	-0.327992	0.0304026	-0.38758	-0.268404	3.91e-27
Free cholesterol to total lipids ratio in small VLDL	109361	-0.263763	0.0141266	-0.29145	-0.236075	0		109325	-0.0321958	0.0188468	-0.069135	0.0047433	0.0875828		109496	-0.629678	0.0231073	-0.674967	-0.584389	0		109325	-0.611394	0.0287036	-0.667652	-0.555136	0
Triglycerides to total lipids ratio in small VLDL	109361	0.205529	0.014523	0.177064	0.233993	0		109325	0.0045234	0.0193806	-0.0334618	0.0425087	0.815451		109496	0.533006	0.0236537	0.486645	0.579366	0		109325	0.530786	0.0294969	0.472973	0.588599	0
Phospholipids to total lipids ratio in very small VLDL	109361	0.293698	0.0144001	0.265474	0.321921	0		109325	0.166149	0.0190181	0.128875	0.203424	2.41e-18		109496	0.431946	0.0235985	0.385694	0.478198	0		109325	0.336597	0.0290737	0.279614	0.393581	5.37e-31
Cholesterol to total lipids ratio in very small VLDL	109361	-0.311608	0.0138662	-0.338785	-0.284431	0		109325	-0.0766422	0.0183827	-0.112672	-0.0406128	3.06e-05		109496	-0.665384	0.0228031	-0.710077	-0.620691	0		109325	-0.620806	0.0281297	-0.675939	-0.565673	0
Cholesteryl esters to total lipids ratio in very small VLDL	109361	-0.323227	0.0137373	-0.350152	-0.296302	0		109325	-0.0808895	0.0182412	-0.116642	-0.0451374	9.23e-06		109496	-0.687225	0.0226476	-0.731614	-0.642837	0		109325	-0.640261	0.027912	-0.694968	-0.585555	0
Free cholesterol to total lipids ratio in very small VLDL	109361	-0.152236	0.0148765	-0.181393	-0.123078	1.41e-24		109325	-0.0278391	0.0195996	-0.0662535	0.0105753	0.155493		109496	-0.345589	0.0242175	-0.393054	-0.298123	0		109325	-0.328814	0.0300746	-0.387759	-0.269869	7.99e-28
Triglycerides to total lipids ratio in very small VLDL	109361	0.287867	0.0139603	0.260505	0.315229	0		109325	0.0507524	0.0185313	0.0144318	0.0870731	0.0061674		109496	0.656362	0.0229292	0.611422	0.701303	0		109325	0.626568	0.0283697	0.570964	0.682171	0
Phospholipids to total lipids ratio in IDL	109361	0.079304	0.0152304	0.049453	0.109155	1.92e-07		109325	0.0198465	0.0200714	-0.0194927	0.0591856	0.322764		109496	0.167033	0.0244739	0.119065	0.215001	8.8e-12		109325	0.155818	0.0303974	0.0962406	0.215396	2.96e-07
Cholesterol to total lipids ratio in IDL	109361	-0.278029	0.0145276	-0.306502	-0.249555	0		109325	-0.082405	0.0191521	-0.119942	-0.0448676	1.69e-05		109496	-0.56391	0.0238062	-0.610569	-0.517251	0		109325	-0.516257	0.0292861	-0.573657	-0.458857	0
Cholesteryl esters to total lipids ratio in IDL	109361	-0.265143	0.0145402	-0.293642	-0.236645	0		109325	-0.0950816	0.0192053	-0.132723	-0.0574399	7.39e-07		109496	-0.503267	0.0238671	-0.550045	-0.456488	0		109325	-0.44857	0.0293816	-0.506157	-0.390983	0
Free cholesterol to total lipids ratio in IDL	109361	-0.165837	0.0148999	-0.19504	-0.136633	8.96e-29		109325	-0.010982	0.019636	-0.0494678	0.0275039	0.575973		109496	-0.41621	0.024206	-0.463653	-0.368767	0		109325	-0.409195	0.0300615	-0.468114	-0.350275	0
Triglycerides to total lipids ratio in IDL	109361	0.308424	0.01433	0.280338	0.336511	0		109325	0.0927732	0.0187972	0.0559315	0.129615	7.99e-07		109496	0.623261	0.0234534	0.577293	0.669229	0		109325	0.569515	0.0287535	0.513159	0.62587	0
Phospholipids to total lipids ratio in large LDL	109361	0.0908064	0.0148072	0.0617848	0.119828	8.65e-10		109325	0.121622	0.0196611	0.0830867	0.160157	6.17e-10		109496	-0.0099715	0.024147	-0.0572987	0.0373557	0.679644		109325	-0.0801801	0.0300666	-0.13911	-0.0212507	0.0076588
Cholesterol to total lipids ratio in large LDL	109361	-0.31488	0.014312	-0.342931	-0.286829	0		109325	-0.164223	0.0187032	-0.200881	-0.127566	1.63e-18		109496	-0.492961	0.0231913	-0.538415	-0.447507	0		109325	-0.398434	0.0283916	-0.45408	-0.342787	0
Cholesteryl esters to total lipids ratio in large LDL	109361	-0.136094	0.0148082	-0.165117	-0.10707	3.91e-20		109325	-0.177609	0.0197108	-0.216241	-0.138976	2.05e-19		109496	0.0071929	0.0242117	-0.0402613	0.054647	0.766404		109325	0.109151	0.0302585	0.0498457	0.168457	0.0003094
Free cholesterol to total lipids ratio in large LDL	109361	-0.313737	0.0140195	-0.341215	-0.28626	0		109325	-0.0582897	0.0184596	-0.0944698	-0.0221097	0.0015902		109496	-0.708754	0.0228323	-0.753505	-0.664004	0		109325	-0.674933	0.0280618	-0.729933	-0.619932	0
Triglycerides to total lipids ratio in large LDL	109361	0.287352	0.0145737	0.258788	0.315916	0		109325	0.117552	0.0189937	0.0803252	0.154779	6.05e-10		109496	0.516062	0.0235765	0.469853	0.562271	0		109325	0.448487	0.0289118	0.391821	0.505153	0
Phospholipids to total lipids ratio in medium LDL	109361	-0.0156308	0.0149366	-0.044906	0.0136443	0.295339		109325	0.0915437	0.0198494	0.0526397	0.130448	3.99e-06		109496	-0.22942	0.0241698	-0.276792	-0.182048	2.27e-21		109325	-0.28211	0.0302101	-0.34132	-0.222899	9.79e-21
Cholesterol to total lipids ratio in medium LDL	109361	-0.202852	0.0146208	-0.231508	-0.174196	0		109325	-0.121465	0.0190622	-0.158827	-0.0841039	1.87e-10		109496	-0.28449	0.0236751	-0.330892	-0.238088	2.91e-33		109325	-0.215134	0.0291848	-0.272335	-0.157933	1.69e-13
Cholesteryl esters to total lipids ratio in medium LDL	109361	0.106051	0.014682	0.0772746	0.134827	5.08e-13		109325	-0.0629159	0.019507	-0.101149	-0.0246829	0.0012584		109496	0.40987	0.023806	0.363211	0.456529	0		109325	0.445695	0.02978	0.387327	0.504063	0
Free cholesterol to total lipids ratio in medium LDL	109361	-0.294193	0.0140224	-0.321676	-0.26671	0		109325	-0.0471014	0.0184471	-0.083257	-0.0109459	0.0106698		109496	-0.679183	0.0228273	-0.723924	-0.634442	0		109325	-0.652187	0.0281327	-0.707326	-0.597048	0
Triglycerides to total lipids ratio in medium LDL	109361	0.229304	0.0145963	0.200695	0.257912	0		109325	0.0850362	0.0190312	0.0477357	0.122337	7.89e-06		109496	0.429071	0.0237712	0.38248	0.475662	0		109325	0.380733	0.0292206	0.323462	0.438004	8.3e-39
Phospholipids to total lipids ratio in small LDL	109361	-0.0919368	0.0147858	-0.120916	-0.0629572	5.04e-10		109325	0.084023	0.0196517	0.0455063	0.12254	1.91e-05		109496	-0.415821	0.0240337	-0.462926	-0.368716	0		109325	-0.464263	0.0301043	-0.523266	-0.405259	0
Cholesterol to total lipids ratio in small LDL	109361	-0.146298	0.0150053	-0.175708	-0.116888	1.85e-22		109325	-0.114927	0.019703	-0.153544	-0.0763098	5.44e-09		109496	-0.148695	0.0243072	-0.196336	-0.101054	9.52e-10		109325	-0.0829646	0.0301241	-0.142007	-0.0239224	0.0058856
Cholesteryl esters to total lipids ratio in small LDL	109361	0.0915731	0.0148066	0.0625526	0.120594	6.23e-10		109325	-0.0682807	0.0196277	-0.10675	-0.0298111	0.0005037		109496	0.382016	0.0241282	0.334726	0.429306	0		109325	0.421432	0.0301448	0.36235	0.480515	0
Free cholesterol to total lipids ratio in small LDL	109361	-0.247634	0.0144437	-0.275943	-0.219325	0		109325	-0.0443576	0.0189561	-0.081511	-0.0072042	0.0192831		109496	-0.561154	0.0236012	-0.607412	-0.514896	0		109325	-0.536175	0.0291226	-0.593254	-0.479096	0
Triglycerides to total lipids ratio in small LDL	109361	0.252981	0.0143915	0.224774	0.281187	0		109325	0.0455385	0.0188153	0.0086611	0.0824159	0.0155084		109496	0.573209	0.0234626	0.527223	0.619194	0		109325	0.547543	0.0288634	0.490971	0.604114	0
Phospholipids to total lipids ratio in very large HDL	109336	-0.203405	0.0137166	-0.230289	-0.176521	0		109300	-0.0176519	0.0182504	-0.053422	0.0181182	0.33344		109471	-0.503055	0.0224303	-0.547017	-0.459092	0		109300	-0.491706	0.0279035	-0.546396	-0.437017	0
Cholesterol to total lipids ratio in very large HDL	109336	0.0829438	0.0144204	0.0546804	0.111207	8.83e-09		109300	0.0060934	0.0190552	-0.0312541	0.043441	0.749136		109471	0.208563	0.0233761	0.162747	0.25438	4.58e-19		109300	0.203894	0.0290886	0.146881	0.260906	2.39e-12
Cholesteryl esters to total lipids ratio in very large HDL	109336	-0.187315	0.0149091	-0.216536	-0.158093	3.34e-36		109300	-0.0887144	0.0195836	-0.127098	-0.0503313	5.9e-06		109471	-0.309921	0.0244402	-0.357823	-0.262019	7.56e-37		109300	-0.259858	0.0301576	-0.318966	-0.200751	6.89e-18
Free cholesterol to total lipids ratio in very large HDL	109336	0.277349	0.0131088	0.251657	0.303042	0		109300	0.0880591	0.0172685	0.0542134	0.121905	3.41e-07		109471	0.551938	0.0212993	0.510192	0.593684	0		109300	0.500639	0.0261381	0.449409	0.551869	0
Triglycerides to total lipids ratio in very large HDL	109336	0.252495	0.0138383	0.225372	0.279617	0		109300	0.0233674	0.0184545	-0.0128028	0.0595376	0.205435		109471	0.61994	0.0235443	0.573794	0.666086	0		109300	0.605911	0.0290856	0.548904	0.662918	0
Phospholipids to total lipids ratio in large HDL	109361	0.361922	0.0138043	0.334866	0.388978	0		109325	0.142731	0.0180854	0.107284	0.178177	2.97e-15		109496	0.662786	0.0229728	0.61776	0.707812	0		109325	0.579786	0.0278786	0.525145	0.634428	0
Cholesterol to total lipids ratio in large HDL	109361	-0.355984	0.0135906	-0.382621	-0.329347	0		109325	-0.0923996	0.0178691	-0.127422	-0.0573768	2.33e-07		109496	-0.749773	0.0224014	-0.793678	-0.705867	0		109325	-0.696305	0.0273417	-0.749894	-0.642716	0
Cholesteryl esters to total lipids ratio in large HDL	109361	-0.35232	0.0137366	-0.379243	-0.325397	0		109325	-0.0967419	0.0180001	-0.132021	-0.0614624	7.68e-08		109496	-0.730723	0.0225463	-0.774913	-0.686533	0		109325	-0.674961	0.0275272	-0.728913	-0.621009	0
Free cholesterol to total lipids ratio in large HDL	109361	-0.243631	0.0140222	-0.271114	-0.216148	0		109325	-0.0416704	0.0186185	-0.0781621	-0.0051788	0.0252136		109496	-0.559305	0.0231339	-0.604646	-0.513963	0		109325	-0.534303	0.0284993	-0.59016	-0.478445	0
Triglycerides to total lipids ratio in large HDL	109361	0.260665	0.0142543	0.232727	0.288603	0		109325	0.0223156	0.0184983	-0.0139404	0.0585717	0.227679		109496	0.641476	0.0236808	0.595063	0.68789	0		109325	0.628942	0.0288643	0.572369	0.685515	0
Phospholipids to total lipids ratio in medium HDL	109361	0.363421	0.0134283	0.337102	0.38974	0		109325	0.135938	0.017781	0.101088	0.170788	2.09e-14		109496	0.678256	0.0227858	0.633596	0.722915	0		109325	0.600394	0.0277467	0.546011	0.654776	0
Cholesterol to total lipids ratio in medium HDL	109361	-0.318414	0.0137444	-0.345353	-0.291476	0		109325	-0.0637458	0.0181388	-0.0992972	-0.0281944	0.0004409		109496	-0.707939	0.0225807	-0.752196	-0.663681	0		109325	-0.671774	0.0277531	-0.726169	-0.617379	0
Cholesteryl esters to total lipids ratio in medium HDL	109361	-0.279806	0.0141715	-0.307582	-0.252031	0		109325	-0.0385207	0.0186924	-0.0751571	-0.0018842	0.0393255		109496	-0.657744	0.0231411	-0.7031	-0.612388	0		109325	-0.636208	0.0285754	-0.692215	-0.580202	0
Free cholesterol to total lipids ratio in medium HDL	109361	-0.322153	0.0129728	-0.347579	-0.296727	0		109325	-0.128052	0.0170817	-0.161531	-0.0945724	6.56e-14		109496	-0.586767	0.0213193	-0.628552	-0.544982	0		109325	-0.512965	0.0259983	-0.56392	-0.462009	0
Triglycerides to total lipids ratio in medium HDL	109361	0.260899	0.0139572	0.233543	0.288255	0		109325	0.0084059	0.0186207	-0.02809	0.0449018	0.651681		109496	0.670062	0.0240065	0.62301	0.717114	0		109325	0.665807	0.0296355	0.607723	0.723892	0
Phospholipids to total lipids ratio in small HDL	109361	0.0172779	0.0146886	-0.0115112	0.0460671	0.239483		109325	0.0412223	0.0193822	0.0032338	0.0792109	0.033436		109496	-0.0402194	0.0237357	-0.0867406	0.0063017	0.0901759		109325	-0.0638033	0.0295691	-0.121758	-0.0058489	0.0309458
Cholesterol to total lipids ratio in small HDL	109361	-0.213381	0.0148319	-0.242451	-0.18431	0		109325	-0.0440787	0.0195768	-0.0824485	-0.0057089	0.0243489		109496	-0.471255	0.024128	-0.518545	-0.423965	0		109325	-0.446156	0.0298893	-0.504738	-0.387574	0
Cholesteryl esters to total lipids ratio in small HDL	109361	-0.136918	0.0150231	-0.166363	-0.107473	7.95e-20		109325	-0.00902	0.0198129	-0.0478525	0.0298124	0.648921		109496	-0.341536	0.0243144	-0.389191	-0.29388	0		109325	-0.336605	0.0302045	-0.395805	-0.277405	7.64e-29
Free cholesterol to total lipids ratio in small HDL	109361	-0.259848	0.0141143	-0.287511	-0.232185	0		109325	-0.119173	0.0186286	-0.155684	-0.0826612	1.58e-10		109496	-0.440777	0.0228142	-0.485492	-0.396062	0		109325	-0.372219	0.0281043	-0.427302	-0.317136	0
Triglycerides to total lipids ratio in small HDL	109361	0.282837	0.013818	0.255754	0.30992	0		109325	0.0232365	0.0183246	-0.0126791	0.0591522	0.20478		109496	0.697902	0.0228035	0.653208	0.742597	0		109325	0.684775	0.0282055	0.629493	0.740057	0
Conventional biochemistry measures (non-NMR)
Total cholesterol	436555	-0.117226	0.0074801	-0.131887	-0.102565	0		436438	-0.113262	0.0098807	-0.132628	-0.093896	2.02e-30		437122	-0.0744434	0.0123528	-0.0986545	-0.0502324	1.68e-09		436438	-0.0104148	0.0152917	-0.040386	0.0195564	0.495826
Cholesterol in LDL	435797	-0.0609002	0.0075803	-0.0757574	-0.046043	9.44e-16		435680	-0.0801867	0.0099943	-0.0997752	-0.0605983	1.03e-15		436363	0.0052363	0.0125094	-0.0192816	0.0297543	0.675513		435680	0.0508974	0.0154936	0.0205305	0.0812643	0.0010196
Cholesterol in HDL	400611	-0.319137	0.0067451	-0.332357	-0.305917	0		400507	-0.129703	0.0090066	-0.147356	-0.11205	0		401136	-0.569821	0.0114572	-0.592277	-0.547365	0		400507	-0.49736	0.0139441	-0.52469	-0.470029	0
Total trigylcerides	436216	0.223996	0.0071247	0.210032	0.23796	0		436099	-0.0173157	0.0094432	-0.035824	0.0011925	0.0667015		436781	0.624803	0.0118296	0.601617	0.647988	0		436099	0.634258	0.0146502	0.605544	0.662971	0
Apolipoprotein B	434479	0.0097711	0.0075734	-0.0050726	0.0246147	0.196989		434363	-0.036192	0.0099664	-0.0557257	-0.0166582	0.0002819		435043	0.100092	0.012527	0.0755395	0.124644	1.35e-15		434363	0.121048	0.0154898	0.0906884	0.151407	5.51e-15
Apolipoprotein A	398397	-0.262551	0.0070201	-0.27631	-0.248792	0		398297	-0.144698	0.009329	-0.162982	-0.126413	0		398923	-0.390299	0.0118905	-0.413604	-0.366994	0		398297	-0.309494	0.0145291	-0.33797	-0.281017	0
Glucose	400329	0.161615	0.0078112	0.146305	0.176924	0		400226	0.105118	0.0102513	0.0850257	0.12521	1.13e-24		400854	0.208149	0.0129529	0.182762	0.233536	0		400226	0.148084	0.0158827	0.116954	0.179214	1.12e-20
Creatinine	436347	0.0247967	0.0067687	0.0115303	0.0380631	0.0002488		436230	0.0316831	0.0086613	0.0147072	0.0486591	0.0002542		436913	0.0012404	0.0106918	-0.0197152	0.022196	0.90764		436230	-0.0174147	0.013031	-0.0429549	0.0081255	0.181415
Albumin	400796	-0.155801	0.0077135	-0.170919	-0.140683	0		400692	-0.203738	0.0102426	-0.223813	-0.183663	0		401321	0.0117349	0.0129392	-0.0136255	0.0370954	0.364446		400692	0.126694	0.015891	0.0955483	0.15784	1.55e-15

## Sheet: ST2. MR_sex interact
S Table 2 Mendelian randomization tests of interaction between BMI, WHR, and sex in relation to metabolic traits in UK Biobank
Note: P-values shown as 0.00E+00 represent approximately P<1*10-300 (below limit of estimation)
	Interaction term between BMI						Interaction term between WHR
	and sex (BMI*sex)						and sex (WHR*sex)
	Adj. for BMI, sex, age, age*sex,						Adj. for WHR, sex, age, age*sex,
	PC1, PC1*sex…PC10, PC10*sex						PC1, PC1*sex…PC10, PC10*sex
Standardized outcome	N	Beta	LCL	UCL	P-value		N	Beta	LCL	UCL	P-value
Total cholesterol	109361	0.0775227	0.0288592	0.126186	0.0017945		109496	0.120954	0.0508409	0.191067	0.0007217
Total cholesterol minus HDL-C	109361	0.0656645	0.0157808	0.115548	0.00988		109496	-0.0267442	-0.0980854	0.044597	0.462494
Remnant cholesterol (non-HDL, non-LDL -cholesterol)	109361	0.0554271	0.0056947	0.10516	0.0289334		109496	-0.0547607	-0.125838	0.0163168	0.131037
VLDL cholesterol	109361	0.059122	0.0097884	0.108456	0.0188317		109496	-0.245199	-0.315476	-0.174922	8.01e-12
Clinical LDL cholesterol	109361	0.0456711	-0.0043085	0.0956507	0.0732924		109496	0.0325008	-0.0393134	0.104315	0.37507
LDL cholesterol	109361	0.0732541	0.0232069	0.123301	0.0041203		109496	0.0009619	-0.070702	0.0726257	0.979013
HDL cholesterol	109361	0.0547984	0.0112568	0.09834	0.0136375		109496	0.417343	0.353458	0.481229	1.56e-37
Total triglycerides	109361	0.164259	0.116616	0.211901	1.4e-11		109496	-0.328543	-0.396995	-0.260092	5.1e-21
Triglycerides in VLDL	109361	0.164094	0.116803	0.211385	1.04e-11		109496	-0.336431	-0.40451	-0.268352	3.47e-22
Triglycerides in LDL	109361	0.152865	0.103848	0.201882	9.81e-10		109496	-0.178437	-0.24819	-0.108684	5.33e-07
Triglycerides in HDL	109361	0.130983	0.0814437	0.180522	2.19e-07		109496	-0.29924	-0.370286	-0.228194	1.52e-16
Total phospholipids in lipoprotein particles	109361	0.124876	0.0767704	0.172982	3.62e-07		109496	0.111315	0.0423372	0.180294	0.0015618
Phospholipids in VLDL	109361	0.105946	0.0575132	0.154379	1.81e-05		109496	-0.308044	-0.37715	-0.238938	2.4e-18
Phospholipids in LDL	109361	0.0664614	0.0163279	0.116595	0.0093686		109496	0.0012458	-0.0705028	0.0729943	0.972853
Phospholipids in HDL	109361	0.0870492	0.0419308	0.132168	0.0001559		109496	0.314976	0.249245	0.380706	5.89e-21
Total esterified cholesterol	109361	0.0765129	0.0280358	0.12499	0.0019783		109496	0.146428	0.0764711	0.216386	4.09e-05
Cholesteryl esters in VLDL	109361	0.0338801	-0.015749	0.0835093	0.180896		109496	-0.205193	-0.275917	-0.134469	1.3e-08
Cholesteryl esters in LDL	109361	0.0828823	0.0328069	0.132958	0.0011785		109496	-0.0355879	-0.107111	0.0359356	0.329452
Cholesteryl esters in HDL	109361	0.0437336	0.0001052	0.087362	0.0494501		109496	0.416691	0.352635	0.480746	3.12e-37
Total free cholesterol	109361	0.078546	0.0294543	0.127638	0.0017132		109496	0.0545314	-0.0159493	0.125012	0.129409
Free cholesterol in VLDL	109361	0.0908461	0.0420865	0.139606	0.0002605		109496	-0.290152	-0.359706	-0.220597	2.93e-16
Free cholesterol in LDL	109361	0.0448463	-0.0049266	0.0946191	0.077402		109496	0.0981164	0.0262767	0.169956	0.0074316
Free cholesterol in HDL	109361	0.0914941	0.0478163	0.135172	4.03e-05		109496	0.406753	0.342949	0.470557	7.96e-36
Total lipids in lipoprotein particles	109361	0.13732	0.0878239	0.186816	5.4e-08		109496	-0.013668	-0.0841949	0.056859	0.704067
Total lipids in VLDL	109361	0.131408	0.0833784	0.179437	8.21e-08		109496	-0.324155	-0.392852	-0.255458	2.28e-20
Total lipids in LDL	109361	0.0796587	0.0295952	0.129722	0.0018171		109496	-0.0112208	-0.0827813	0.0603397	0.758596
Total lipids in HDL	109361	0.0807509	0.0362455	0.125256	0.0003763		109496	0.346745	0.281751	0.411739	1.37e-25
Total concentration of lipoprotein particles	109361	0.08097	0.03358	0.12836	0.0008117		109496	0.180089	0.111355	0.248823	2.82e-07
Concentration of VLDL particles	109361	0.0848535	0.035738	0.133969	0.000709		109496	-0.290014	-0.359947	-0.220081	4.36e-16
Concentration of LDL particles	109361	0.0555255	0.0055764	0.105474	0.0293481		109496	-0.0816495	-0.153113	-0.0101858	0.0251351
Concentration of HDL particles	109361	0.0755346	0.0283425	0.122727	0.0017064		109496	0.200062	0.131444	0.26868	1.1e-08
Average diameter for VLDL particles	109361	0.138704	0.0934655	0.183942	1.86e-09		109496	-0.366804	-0.431849	-0.301759	2.13e-28
Average diameter for LDL particles	109361	-0.0999079	-0.147888	-0.0519282	4.48e-05		109496	0.180273	0.109748	0.250797	5.44e-07
Average diameter for HDL particles	109361	0.0133367	-0.029219	0.0558925	0.539056		109496	0.445405	0.383708	0.507102	0
Phosphoglycerides	109288	0.124267	0.0764209	0.172113	3.57e-07		109423	0.0886751	0.0200038	0.157346	0.0113771
Ratio of triglycerides to phosphoglycerides	109288	0.159398	0.114511	0.204286	3.4e-12		109423	-0.360431	-0.426042	-0.29482	4.93e-27
Total cholines	109288	0.1096	0.0621844	0.157015	5.89e-06		109423	0.123726	0.0554799	0.191971	0.0003804
Phosphatidylcholines	109288	0.125276	0.077949	0.172603	2.12e-07		109423	0.0964385	0.0283808	0.164496	0.0054814
Sphingomyelins	109288	0.0611121	0.0141146	0.108109	0.0108158		109423	0.264253	0.195901	0.332604	3.53e-14
Apolipoprotein B	109361	0.0556972	0.0057793	0.105615	0.0287513		109496	-0.076012	-0.147354	-0.0046698	0.0367746
Apolipoprotein A1	109361	0.0827228	0.0370568	0.128389	0.0003846		109496	0.276209	0.209615	0.342803	4.32e-16
Ratio of apolipoprotein B to apolipoprotein A1	109361	0.0066349	-0.0421872	0.0554569	0.789964		109496	-0.199316	-0.270059	-0.128573	3.35e-08
Total fatty acids	109288	0.154425	0.105168	0.203682	8.02e-10		109423	-0.104033	-0.174093	-0.0339732	0.0036099
Degree of unsaturation	109288	-0.118682	-0.165604	-0.0717605	7.14e-07		109423	-0.0061606	-0.0738103	0.0614891	0.85834
Omega-3 fatty acids	109288	0.0841164	0.0356845	0.132548	0.0006639		109423	-0.197195	-0.267534	-0.126855	3.91e-08
Omega-6 fatty acids	109288	0.0782325	0.0290764	0.127389	0.0018128		109423	-0.0303701	-0.100814	0.0400738	0.398118
Polyunsaturated fatty acids	109288	0.0893318	0.0406036	0.13806	0.0003267		109423	-0.0796655	-0.149631	-0.0097004	0.0256344
Monounsaturated fatty acids	109288	0.144687	0.0962621	0.193113	4.74e-09		109423	-0.129728	-0.19874	-0.0607166	0.0002293
Saturated fatty acids	109288	0.188346	0.138888	0.237804	8.4e-14		109423	-0.0826253	-0.152723	-0.0125274	0.0208751
Linoleic acid	109288	0.0732117	0.0237013	0.122722	0.0037528		109423	-0.0526359	-0.123591	0.0183193	0.145964
Docosahexaenoic acid	109288	0.0408899	-0.0067879	0.0885676	0.0927775		109423	-0.109903	-0.179199	-0.0406064	0.0018806
Ratio of omega-3 fatty acids to total fatty acids	109288	0.0161632	-0.0325733	0.0648996	0.515685		109423	-0.168016	-0.238916	-0.0971172	3.41e-06
Ratio of omega-6 fatty acids to total fatty acids	109288	-0.197702	-0.244804	-0.1506	1.93e-16		109423	0.140912	0.073119	0.208704	4.62e-05
Ratio of polyunsaturated fatty acids to total fatty acids	109288	-0.183706	-0.230375	-0.137038	1.21e-14		109423	0.0665066	-0.0004968	0.13351	0.051723
Ratio of monounsaturated fatty acids to total fatty acids	109288	0.0960291	0.0507551	0.141303	3.22e-05		109423	-0.13801	-0.203833	-0.0721865	3.97e-05
Ratio of saturated fatty acids to total fatty acids	109288	0.22361	0.173309	0.273911	2.96e-18		109423	0.0629755	-0.0087492	0.1347	0.0852721
Ratio of linoleic acid to total fatty acids	109288	-0.132127	-0.17912	-0.0851333	3.58e-08		109423	0.0713056	0.003088	0.139523	0.040493
Ratio of docosahexaenoic acid to total fatty acids	109288	-0.0465645	-0.094531	0.0014019	0.0570822		109423	-0.0555603	-0.125041	0.01392	0.117046
Ratio of polyunsaturated fatty acids to monounsaturated fatty acids	109288	-0.116332	-0.161677	-0.0709864	4.95e-07		109423	0.138669	0.0729617	0.204377	3.53e-05
Ratio of omega-6 fatty acids to omega-3 fatty acids	109288	-0.103608	-0.153099	-0.0541163	4.08e-05		109423	0.170276	0.0975083	0.243043	4.51e-06
Alanine	109358	0.130709	0.0801668	0.181251	4e-07		109493	-0.0992878	-0.171782	-0.0267936	0.0072669
Glutamine	109045	-0.140999	-0.191163	-0.0908358	3.61e-08		109178	-0.0209427	-0.0934008	0.0515154	0.57106
Glycine	109262	-0.0251363	-0.0716075	0.0213348	0.289077		109397	0.121586	0.0549369	0.188236	0.0003496
Histidine	109185	0.0228123	-0.0260406	0.0716652	0.360074		109320	-0.0550305	-0.127091	0.0170298	0.134453
Total concentration of branched-chain amino acids (leucine + isoleucine + valine)	109333	0.10822	0.0600593	0.156382	1.06e-05		109468	-0.11093	-0.180795	-0.0410643	0.0018585
Isoleucine	109359	0.0643574	0.0151448	0.11357	0.0103734		109494	-0.0702833	-0.141272	0.0007055	0.0523208
Leucine	109358	0.0870158	0.0388526	0.135179	0.0003985		109493	-0.114076	-0.183609	-0.0445423	0.0013022
Valine	109334	0.132437	0.0844783	0.180395	6.22e-08		109469	-0.116055	-0.186066	-0.0460446	0.0011582
Phenylalanine	109312	0.0884177	0.0403061	0.136529	0.0003158		109446	0.0370606	-0.032134	0.106255	0.29383
Tyrosine	109200	0.151851	0.102291	0.201412	1.91e-09		109335	0.0514575	-0.0206193	0.123534	0.161732
Glucose	109158	0.113965	0.0643466	0.163584	6.74e-06		109293	0.0721633	-0.0005854	0.144912	0.0518722
Lactate	109093	-0.000669	-0.0510188	0.0496807	0.979223		109228	0.0060032	-0.0668513	0.0788578	0.871698
Pyruvate	109043	0.0418742	-0.0088334	0.0925817	0.105548		109176	0.0971049	0.0198861	0.174324	0.0137123
Citrate	109348	-0.059813	-0.109784	-0.0098419	0.018977		109483	-0.0456238	-0.118607	0.0273597	0.220492
3-Hydroxybutyrate	107939	-0.145756	-0.19727	-0.0942432	2.93e-08		108071	0.112689	0.0389166	0.186462	0.0027545
Acetate	109330	-0.01883	-0.0704913	0.0328313	0.474989		109465	0.0480812	-0.0266764	0.122839	0.207462
Acetoacetate	109359	-0.105231	-0.155948	-0.0545141	4.77e-05		109494	0.0756723	0.0015749	0.14977	0.0453255
Acetone	109359	-0.128376	-0.1788	-0.0779512	6.04e-07		109494	0.0584607	-0.0165751	0.133497	0.126757
Creatinine	104561	0.0941981	0.0484344	0.139962	5.48e-05		104689	-0.0169572	-0.079997	0.0460826	0.598045
Albumin	109344	0.0974605	0.0474518	0.147469	0.0001336		109479	-0.0879517	-0.160645	-0.015258	0.0177233
Glycoprotein acetyls	109361	-0.0179139	-0.0650554	0.0292276	0.456397		109496	-0.122264	-0.190646	-0.0538811	0.0004578
Concentration of chylomicrons and extremely large VLDL particles	109361	0.15814	0.110998	0.205282	4.87e-11		109496	-0.253453	-0.321127	-0.185779	2.13e-13
Total lipids in chylomicrons and extremely large VLDL	109361	0.165245	0.118008	0.212483	7.07e-12		109496	-0.229898	-0.297562	-0.162235	2.75e-11
Phospholipids in chylomicrons and extremely large VLDL	109361	0.144345	0.097341	0.191349	1.76e-09		109496	-0.263261	-0.330817	-0.195706	2.21e-14
Cholesterol in chylomicrons and extremely large VLDL	109361	0.124247	0.0771458	0.171348	2.34e-07		109496	-0.284533	-0.352156	-0.216911	1.63e-16
Cholesteryl esters in chylomicrons and extremely large VLDL	109361	0.115311	0.0681816	0.162441	1.62e-06		109496	-0.289987	-0.357609	-0.222364	4.28e-17
Free cholesterol in chylomicrons and extremely large VLDL	109361	0.13359	0.0864355	0.180745	2.81e-08		109496	-0.274736	-0.342473	-0.206999	1.87e-15
Triglycerides in chylomicrons and extremely large VLDL	109361	0.181293	0.133856	0.22873	6.86e-14		109496	-0.201351	-0.269178	-0.133523	5.95e-09
Concentration of very large VLDL particles	109361	0.147632	0.100829	0.194436	6.32e-10		109496	-0.345678	-0.412977	-0.27838	7.7e-24
Total lipids in very large VLDL	109361	0.152201	0.105325	0.199077	1.97e-10		109496	-0.336272	-0.4037	-0.268844	1.45e-22
Phospholipids in very large VLDL	109361	0.138052	0.0911141	0.184989	8.19e-09		109496	-0.335181	-0.402621	-0.267741	2.01e-22
Cholesterol in very large VLDL	109361	0.100993	0.0535398	0.148446	3.03e-05		109496	-0.346717	-0.414677	-0.278758	1.53e-23
Cholesteryl esters in very large VLDL	109361	0.0721683	0.024261	0.120076	0.0031519		109496	-0.344316	-0.412769	-0.275862	6.3e-23
Free cholesterol in very large VLDL	109361	0.127182	0.0800348	0.174328	1.24e-07		109496	-0.338456	-0.406159	-0.270752	1.15e-22
Triglycerides in very large VLDL	109361	0.170604	0.123785	0.217424	9.21e-13		109496	-0.324241	-0.391731	-0.256751	4.68e-21
Concentration of large VLDL particles	109361	0.136431	0.0893017	0.18356	1.4e-08		109496	-0.37165	-0.4395	-0.303799	6.92e-27
Total lipids in large VLDL	109361	0.138818	0.0915796	0.186056	8.43e-09		109496	-0.376192	-0.444251	-0.308133	2.39e-27
Phospholipids in large VLDL	109361	0.125006	0.0780542	0.171959	1.81e-07		109496	-0.385681	-0.453178	-0.318184	4.11e-29
Cholesterol in large VLDL	109361	0.0898326	0.0421442	0.137521	0.0002224		109496	-0.391144	-0.459565	-0.322722	3.88e-29
Cholesteryl esters in large VLDL	109361	0.0570906	0.008699	0.105482	0.0207616		109496	-0.389475	-0.45883	-0.320121	3.55e-28
Free cholesterol in large VLDL	109361	0.118111	0.0711004	0.165123	8.47e-07		109496	-0.382247	-0.449802	-0.314692	1.4e-28
Triglycerides in large VLDL	109361	0.165518	0.118206	0.212829	7.04e-12		109496	-0.352297	-0.420681	-0.283913	5.68e-24
Concentration of medium VLDL particles	109361	0.0683747	0.0190097	0.11774	0.0066332		109496	-0.259854	-0.330297	-0.189411	4.83e-13
Total lipids in medium VLDL	109361	0.0962429	0.0471555	0.14533	0.0001216		109496	-0.302633	-0.372735	-0.232532	2.64e-17
Phospholipids in medium VLDL	109361	0.0691358	0.0196225	0.118649	0.0062057		109496	-0.23924	-0.309841	-0.168639	3.1e-11
Cholesterol in medium VLDL	109361	0.0083702	-0.0414607	0.058201	0.741991		109496	-0.0927977	-0.164312	-0.0212833	0.0109822
Cholesteryl esters in medium VLDL	109361	-0.0230374	-0.072652	0.0265773	0.36279		109496	-0.0025616	-0.0741529	0.0690297	0.944091
Free cholesterol in medium VLDL	109361	0.0487124	-0.0009811	0.0984058	0.0546977		109496	-0.204104	-0.275132	-0.133075	1.78e-08
Triglycerides in medium VLDL	109361	0.138429	0.0905916	0.186266	1.41e-08		109496	-0.388004	-0.456952	-0.319057	2.75e-28
Concentration of small VLDL particles	109361	0.0803413	0.0316871	0.128996	0.0012103		109496	-0.375967	-0.44544	-0.306495	2.77e-26
Total lipids in small VLDL	109361	0.0792319	0.0304543	0.128009	0.0014542		109496	-0.363355	-0.432866	-0.293843	1.24e-24
Phospholipids in small VLDL	109361	0.0531878	0.0037584	0.102617	0.0349453		109496	-0.276059	-0.346361	-0.205757	1.4e-14
Cholesterol in small VLDL	109361	0.0207372	-0.0288304	0.0703048	0.41223		109496	-0.264401	-0.33486	-0.193943	1.91e-13
Cholesteryl esters in small VLDL	109361	0.0146096	-0.0347535	0.0639726	0.561865		109496	-0.297145	-0.367284	-0.227006	1.01e-16
Free cholesterol in small VLDL	109361	0.0310855	-0.0187364	0.0809073	0.221373		109496	-0.201003	-0.271968	-0.130038	2.83e-08
Triglycerides in small VLDL	109361	0.126925	0.0789874	0.174862	2.11e-07		109496	-0.421252	-0.49048	-0.352024	8.62e-33
Concentration of very small VLDL particles	109361	0.0405122	-0.0090576	0.0900819	0.109193		109496	-0.117502	-0.187943	-0.04706	0.0010779
Total lipids in very small VLDL	109361	0.0439282	-0.0055085	0.0933648	0.0815829		109496	-0.121008	-0.19126	-0.0507568	0.0007354
Phospholipids in very small VLDL	109361	0.0422026	-0.0073311	0.0917363	0.094942		109496	-0.14008	-0.210507	-0.0696533	9.68e-05
Cholesterol in very small VLDL	109361	0.0102817	-0.0385709	0.0591342	0.679973		109496	-0.004857	-0.0748612	0.0651473	0.891833
Cholesteryl esters in very small VLDL	109361	0.0045856	-0.0439713	0.0531425	0.853155		109496	0.0386187	-0.03119	0.108427	0.278246
Free cholesterol in very small VLDL	109361	0.023454	-0.025894	0.072802	0.351581		109496	-0.108418	-0.178777	-0.0380596	0.0025262
Triglycerides in very small VLDL	109361	0.106945	0.0579864	0.155905	1.86e-05		109496	-0.319954	-0.390043	-0.249866	3.64e-19
Concentration of IDL particles	109361	0.030032	-0.0197513	0.0798154	0.237064		109496	0.0808975	0.0092685	0.152527	0.026858
Total lipids in IDL	109361	0.0486803	-6.38e-06	0.097367	0.05003		109496	0.137786	0.0675563	0.208015	0.0001204
Phospholipids in IDL	109361	0.0406759	-0.0079042	0.089256	0.100783		109496	0.11192	0.0419477	0.181892	0.0017188
Cholesterol in IDL	109361	0.0396537	-0.0089116	0.088219	0.109529		109496	0.175336	0.104931	0.245741	1.05e-06
Cholesteryl esters in IDL	109361	0.0465697	-0.0020092	0.0951485	0.0602581		109496	0.178733	0.108333	0.249132	6.49e-07
Free cholesterol in IDL	109361	0.019253	-0.0293421	0.0678482	0.437441		109496	0.161953	0.0914373	0.232468	6.75e-06
Triglycerides in IDL	109361	0.110813	0.0613931	0.160233	1.11e-05		109496	-0.201285	-0.271539	-0.131032	1.96e-08
Concentration of large LDL particles	109361	0.041896	-0.0080609	0.0918528	0.100236		109496	-0.0476546	-0.119299	0.0239897	0.192342
Total lipids in large LDL	109361	0.0725033	0.0226806	0.122326	0.0043419		109496	0.0335261	-0.0378832	0.104936	0.357475
Phospholipids in large LDL	109361	0.0490359	-0.0008794	0.0989511	0.0541749		109496	0.0280598	-0.0435317	0.0996512	0.442372
Cholesterol in large LDL	109361	0.0697546	0.0200012	0.119508	0.0059981		109496	0.0504924	-0.0209744	0.121959	0.16613
Cholesteryl esters in large LDL	109361	0.0786372	0.0287687	0.128506	0.0019972		109496	0.0193426	-0.0521237	0.090809	0.595785
Free cholesterol in large LDL	109361	0.0440914	-0.0052498	0.0934326	0.0798724		109496	0.132644	0.0612679	0.204021	0.0002702
Triglycerides in large LDL	109361	0.139335	0.0900571	0.188613	2.99e-08		109496	-0.155437	-0.225453	-0.0854218	1.35e-05
Concentration of medium LDL particles	109361	0.0667198	0.0169276	0.116512	0.0086323		109496	-0.140205	-0.211386	-0.069024	0.0001131
Total lipids in medium LDL	109361	0.0855131	0.0354953	0.135531	0.0008056		109496	-0.103447	-0.174627	-0.0322678	0.004393
Phospholipids in medium LDL	109361	0.082762	0.0326474	0.132877	0.0012088		109496	-0.0761329	-0.147502	-0.0047643	0.0365456
Cholesterol in medium LDL	109361	0.0760131	0.0259322	0.126094	0.0029314		109496	-0.101104	-0.172455	-0.0297535	0.0054817
Cholesteryl esters in medium LDL	109361	0.0844847	0.0346108	0.134359	0.0008998		109496	-0.143249	-0.214185	-0.0723133	7.56e-05
Free cholesterol in medium LDL	109361	0.0476187	-0.0026559	0.0978933	0.0633932		109496	0.0203505	-0.0518344	0.0925355	0.580567
Triglycerides in medium LDL	109361	0.166003	0.117313	0.214693	2.35e-11		109496	-0.194138	-0.26357	-0.124705	4.25e-08
Concentration of small LDL particles	109361	0.086189	0.0364228	0.135955	0.0006877		109496	-0.106959	-0.178191	-0.0357275	0.0032503
Total lipids in small LDL	109361	0.0954951	0.0454839	0.145506	0.0001822		109496	-0.0360254	-0.107536	0.0354854	0.323455
Phospholipids in small LDL	109361	0.0981047	0.0479648	0.148245	0.0001256		109496	0.0559586	-0.0162009	0.128118	0.128531
Cholesterol in small LDL	109361	0.0769248	0.0268376	0.127012	0.0026112		109496	-0.0461853	-0.117792	0.0254218	0.206179
Cholesteryl esters in small LDL	109361	0.0885451	0.0386715	0.138419	0.000502		109496	-0.089531	-0.160629	-0.0184334	0.0135824
Free cholesterol in small LDL	109361	0.0376043	-0.0126557	0.0878644	0.14253		109496	0.0737617	0.0011262	0.146397	0.0465522
Triglycerides in small LDL	109361	0.173327	0.125139	0.221516	1.79e-12		109496	-0.233799	-0.302732	-0.164865	2.98e-11
Concentration of very large HDL particles	109361	0.0872019	0.043635	0.130769	8.75e-05		109496	0.504872	0.441624	0.568121	0
Total lipids in very large HDL	109361	0.0657832	0.0224385	0.109128	0.0029338		109496	0.522817	0.460065	0.585569	0
Phospholipids in very large HDL	109361	0.0601194	0.0167426	0.103496	0.0065982		109496	0.514667	0.452051	0.577282	0
Cholesterol in very large HDL	109361	0.0599798	0.0167325	0.103227	0.0065623		109496	0.542453	0.479591	0.605316	0
Cholesteryl esters in very large HDL	109361	0.0557547	0.012852	0.0986574	0.0108624		109496	0.535342	0.472939	0.597745	0
Free cholesterol in very large HDL	109361	0.0738555	0.0288666	0.118845	0.0012929		109496	0.549195	0.483938	0.614452	0
Triglycerides in very large HDL	109361	0.177759	0.127645	0.227873	3.6e-12		109496	-0.0678944	-0.13958	0.0037912	0.0634096
Concentration of large HDL particles	109361	0.0524623	0.0101348	0.0947898	0.0151301		109496	0.47258	0.41088	0.53428	0
Total lipids in large HDL	109361	0.0542098	0.0117183	0.0967013	0.0124024		109496	0.477785	0.415919	0.53965	0
Phospholipids in large HDL	109361	0.0574382	0.014662	0.100214	0.0084944		109496	0.465149	0.402923	0.527375	0
Cholesterol in large HDL	109361	0.0431216	0.0008406	0.0854025	0.0456158		109496	0.502222	0.440592	0.563851	0
Cholesteryl esters in large HDL	109361	0.0380072	-0.0042494	0.0802638	0.0779227		109496	0.501096	0.439486	0.562706	0
Free cholesterol in large HDL	109361	0.0604646	0.017958	0.102971	0.0053034		109496	0.501813	0.439939	0.563686	0
Triglycerides in large HDL	109361	0.129401	0.0801598	0.178643	2.6e-07		109496	-0.0401354	-0.111001	0.0307296	0.266976
Concentration of medium HDL particles	109361	0.0677784	0.0217242	0.113833	0.0039204		109496	0.251814	0.184682	0.318947	1.96e-13
Total lipids in medium HDL	109361	0.0715322	0.0248969	0.118167	0.0026443		109496	0.219698	0.151804	0.287593	2.26e-10
Phospholipids in medium HDL	109361	0.0809932	0.0337555	0.128231	0.0007779		109496	0.18214	0.113546	0.250734	1.95e-07
Cholesterol in medium HDL	109361	0.0475643	0.00196	0.0931686	0.0409337		109496	0.303366	0.236657	0.370074	4.96e-19
Cholesteryl esters in medium HDL	109361	0.0392083	-0.0065136	0.0849302	0.0928124		109496	0.303223	0.236314	0.370133	6.55e-19
Free cholesterol in medium HDL	109361	0.0797134	0.0343771	0.12505	0.0005686		109496	0.297308	0.231181	0.363435	1.23e-18
Triglycerides in medium HDL	109361	0.112422	0.0629238	0.161919	8.52e-06		109496	-0.317189	-0.388156	-0.246222	1.95e-18
Concentration of small HDL particles	109361	0.0550051	0.0046138	0.105397	0.032402		109496	-0.124154	-0.19604	-0.0522683	0.0007116
Total lipids in small HDL	109361	0.0817813	0.0317377	0.131825	0.0013601		109496	-0.15317	-0.224637	-0.081702	2.66e-05
Phospholipids in small HDL	109361	0.0883622	0.0384847	0.13824	0.0005161		109496	-0.128682	-0.200096	-0.0572686	0.0004129
Cholesterol in small HDL	109361	0.044095	-0.0063491	0.094539	0.0866621		109496	-0.0781135	-0.150325	-0.0059022	0.0339924
Cholesteryl esters in small HDL	109361	0.0160485	-0.0345889	0.0666858	0.534487		109496	-0.0905284	-0.163022	-0.0180344	0.0143832
Free cholesterol in small HDL	109361	0.119521	0.0699569	0.169086	2.29e-06		109496	-0.0303974	-0.101292	0.0404975	0.400702
Triglycerides in small HDL	109361	0.1138	0.0666659	0.160935	2.22e-06		109496	-0.423428	-0.491198	-0.355659	1.76e-34
Phospholipids to total lipids ratio in chylomicrons and extremely large VLDL	106099	-0.164101	-0.214405	-0.113797	1.62e-10		106232	-0.511147	-0.584325	-0.437969	0
Cholesterol to total lipids ratio in chylomicrons and extremely large VLDL	106099	-0.108074	-0.158794	-0.0573543	2.96e-05		106232	0.0193027	-0.053737	0.0923423	0.604478
Cholesteryl esters to total lipids ratio in chylomicrons and extremely large VLDL	106099	-0.0881633	-0.138963	-0.0373634	0.0006701		106232	0.0115134	-0.0620847	0.0851116	0.759141
Free cholesterol to total lipids ratio in chylomicrons and extremely large VLDL	106099	-0.119326	-0.170105	-0.0685477	4.11e-06		106232	0.0289529	-0.0432054	0.101111	0.431622
Triglycerides to total lipids ratio in chylomicrons and extremely large VLDL	106099	0.149056	0.0977709	0.200342	1.22e-08		106232	0.149051	0.0750304	0.223072	7.92e-05
Phospholipids to total lipids ratio in very large VLDL	108475	-0.0692426	-0.118782	-0.019703	0.0061535		108610	-0.211284	-0.285123	-0.137444	2.04e-08
Cholesterol to total lipids ratio in very large VLDL	108475	-0.0809609	-0.128185	-0.0337374	0.0007789		108610	0.323356	0.254667	0.392045	2.79e-20
Cholesteryl esters to total lipids ratio in very large VLDL	108475	-0.0752857	-0.122543	-0.0280283	0.0017937		108610	0.319033	0.250083	0.387983	1.2e-19
Free cholesterol to total lipids ratio in very large VLDL	108475	-0.0874135	-0.135799	-0.0390277	0.0003988		108610	0.280931	0.210806	0.351056	4.1e-15
Triglycerides to total lipids ratio in very large VLDL	108475	0.102155	0.0539008	0.150409	3.34e-05		108610	-0.247553	-0.317641	-0.177465	4.43e-12
Phospholipids to total lipids ratio in large VLDL	109350	-0.0385945	-0.0857602	0.0085712	0.108761		109485	-0.423499	-0.491716	-0.355282	4.62e-34
Cholesterol to total lipids ratio in large VLDL	109350	-0.192308	-0.241907	-0.142708	2.98e-14		109485	0.0352003	-0.0364947	0.106895	0.335904
Cholesteryl esters to total lipids ratio in large VLDL	109350	-0.172629	-0.220579	-0.124678	1.71e-12		109485	0.14686	0.0776722	0.216048	3.18e-05
Free cholesterol to total lipids ratio in large VLDL	109350	-0.167405	-0.216781	-0.118029	3.03e-11		109485	-0.259416	-0.330945	-0.187886	1.18e-12
Triglycerides to total lipids ratio in large VLDL	109350	0.162627	0.112465	0.212788	2.09e-10		109485	0.223086	0.150252	0.29592	1.93e-09
Phospholipids to total lipids ratio in medium VLDL	109361	-0.09983	-0.148	-0.0516597	4.87e-05		109496	0.247943	0.177798	0.318087	4.27e-12
Cholesterol to total lipids ratio in medium VLDL	109361	-0.134057	-0.180567	-0.0875465	1.61e-08		109496	0.347359	0.279381	0.415337	1.31e-23
Cholesteryl esters to total lipids ratio in medium VLDL	109361	-0.136007	-0.182282	-0.0897327	8.38e-09		109496	0.369028	0.301326	0.43673	1.22e-26
Free cholesterol to total lipids ratio in medium VLDL	109361	-0.123778	-0.171095	-0.0764608	2.94e-07		109496	0.272678	0.20377	0.341587	8.78e-15
Triglycerides to total lipids ratio in medium VLDL	109361	0.128777	0.0819662	0.175588	6.97e-08		109496	-0.331366	-0.39977	-0.262962	2.21e-21
Phospholipids to total lipids ratio in small VLDL	109361	-0.0844901	-0.132148	-0.0368323	0.0005114		109496	0.376809	0.306913	0.446706	4.28e-26
Cholesterol to total lipids ratio in small VLDL	109361	-0.141177	-0.190206	-0.0921479	1.67e-08		109496	0.23655	0.165053	0.308048	8.9e-11
Cholesteryl esters to total lipids ratio in small VLDL	109361	-0.174808	-0.224849	-0.124767	7.56e-12		109496	0.0995126	0.0268699	0.172155	0.0072544
Free cholesterol to total lipids ratio in small VLDL	109361	-0.0803521	-0.127684	-0.0330201	0.000877		109496	0.374063	0.304627	0.443498	4.63e-26
Triglycerides to total lipids ratio in small VLDL	109361	0.125768	0.0771706	0.174366	3.93e-07		109496	-0.28432	-0.355333	-0.213306	4.25e-15
Phospholipids to total lipids ratio in very small VLDL	109361	0.0010461	-0.0473018	0.0493941	0.966172		109496	-0.142088	-0.212715	-0.0714617	8.04e-05
Cholesterol to total lipids ratio in very small VLDL	109361	-0.107905	-0.1544	-0.0614101	5.4e-06		109496	0.311371	0.242592	0.38015	7.12e-19
Cholesteryl esters to total lipids ratio in very small VLDL	109361	-0.0990545	-0.145139	-0.0529697	2.52e-05		109496	0.335823	0.267485	0.404162	5.89e-22
Free cholesterol to total lipids ratio in very small VLDL	109361	-0.141714	-0.191548	-0.0918814	2.49e-08		109496	0.0633458	-0.0092296	0.135921	0.0871345
Triglycerides to total lipids ratio in very small VLDL	109361	0.121174	0.0743515	0.167996	3.93e-07		109496	-0.319968	-0.389127	-0.25081	1.21e-19
Phospholipids to total lipids ratio in IDL	109361	-0.061073	-0.1122	-0.0099463	0.0192189		109496	-0.188433	-0.261492	-0.115373	4.3e-07
Cholesterol to total lipids ratio in IDL	109361	-0.0641462	-0.11308	-0.0152122	0.0101916		109496	0.282143	0.210547	0.353738	1.13e-14
Cholesteryl esters to total lipids ratio in IDL	109361	-0.0166582	-0.0656987	0.0323823	0.505562		109496	0.278597	0.20696	0.350235	2.49e-14
Free cholesterol to total lipids ratio in IDL	109361	-0.141259	-0.191284	-0.0912335	3.12e-08		109496	0.146254	0.0737058	0.218803	7.78e-05
Triglycerides to total lipids ratio in IDL	109361	0.100597	0.0523728	0.148821	4.34e-05		109496	-0.272938	-0.343536	-0.202341	3.52e-14
Phospholipids to total lipids ratio in large LDL	109361	-0.176716	-0.226049	-0.127384	2.21e-12		109496	-0.044921	-0.116633	0.0267908	0.219544
Cholesterol to total lipids ratio in large LDL	109361	-0.0174021	-0.0655219	0.0307176	0.478446		109496	0.169115	0.099344	0.238887	2.03e-06
Cholesteryl esters to total lipids ratio in large LDL	109361	0.0899756	0.0401346	0.139817	0.0004028		109496	-0.133136	-0.205471	-0.0608016	0.0003092
Free cholesterol to total lipids ratio in large LDL	109361	-0.11364	-0.160766	-0.0665146	2.29e-06		109496	0.372245	0.303443	0.441048	2.85e-26
Triglycerides to total lipids ratio in large LDL	109361	0.0949389	0.0458463	0.144032	0.0001505		109496	-0.156034	-0.227082	-0.0849851	1.67e-05
Phospholipids to total lipids ratio in medium LDL	109361	-0.0358261	-0.0855373	0.013885	0.157798		109496	0.254825	0.182686	0.326963	4.41e-12
Cholesterol to total lipids ratio in medium LDL	109361	-0.0828688	-0.132553	-0.0331842	0.0010792		109496	-0.0225966	-0.0942541	0.0490609	0.536536
Cholesteryl esters to total lipids ratio in medium LDL	109361	0.035903	-0.0131465	0.0849525	0.151389		109496	-0.362933	-0.433689	-0.292178	8.87e-24
Free cholesterol to total lipids ratio in medium LDL	109361	-0.112597	-0.159631	-0.0655632	2.7e-06		109496	0.349811	0.281467	0.418155	1.1e-23
Triglycerides to total lipids ratio in medium LDL	109361	0.108913	0.0593448	0.158481	1.66e-05		109496	-0.107371	-0.179122	-0.0356214	0.0033569
Phospholipids to total lipids ratio in small LDL	109361	-0.0229091	-0.0720784	0.0262603	0.361142		109496	0.379304	0.308431	0.450176	9.65e-26
Cholesterol to total lipids ratio in small LDL	109361	-0.102927	-0.153313	-0.0525398	6.24e-05		109496	-0.116325	-0.188821	-0.0438284	0.0016615
Cholesteryl esters to total lipids ratio in small LDL	109361	0.012441	-0.0367977	0.0616797	0.620445		109496	-0.336391	-0.407641	-0.265141	2.17e-20
Free cholesterol to total lipids ratio in small LDL	109361	-0.118535	-0.166968	-0.0701028	1.61e-06		109496	0.241371	0.170773	0.311969	2.07e-11
Triglycerides to total lipids ratio in small LDL	109361	0.137029	0.0884169	0.185642	3.3e-08		109496	-0.242416	-0.313032	-0.1718	1.72e-11
Phospholipids to total lipids ratio in very large HDL	109336	-0.0873823	-0.133572	-0.0411925	0.000209		109471	0.275118	0.208102	0.342135	8.54e-16
Cholesterol to total lipids ratio in very large HDL	109336	0.0178776	-0.0306817	0.066437	0.470551		109471	-0.130917	-0.200653	-0.0611806	0.0002337
Cholesteryl esters to total lipids ratio in very large HDL	109336	-0.0981694	-0.148223	-0.048116	0.000121		109471	0.0681568	-0.0047835	0.141097	0.0670367
Free cholesterol to total lipids ratio in very large HDL	109336	0.111967	0.0676569	0.156276	7.32e-07		109471	-0.232331	-0.296356	-0.168307	1.14e-12
Triglycerides to total lipids ratio in very large HDL	109336	0.131928	0.0853568	0.178499	2.82e-08		109471	-0.316783	-0.387471	-0.246095	1.59e-18
Phospholipids to total lipids ratio in large HDL	109361	0.174686	0.128312	0.221061	1.55e-13		109496	-0.200472	-0.269567	-0.131378	1.3e-08
Cholesterol to total lipids ratio in large HDL	109361	-0.187776	-0.233373	-0.142178	6.95e-16		109496	0.303639	0.236018	0.37126	1.36e-18
Cholesteryl esters to total lipids ratio in large HDL	109361	-0.205474	-0.251559	-0.159388	2.36e-18		109496	0.265478	0.197499	0.333458	1.95e-14
Free cholesterol to total lipids ratio in large HDL	109361	-0.0484571	-0.0956604	-0.0012537	0.0442177		109496	0.350625	0.28103	0.42022	5.37e-23
Triglycerides to total lipids ratio in large HDL	109361	0.152569	0.104382	0.200756	5.45e-10		109496	-0.322925	-0.394249	-0.2516	7.07e-19
Phospholipids to total lipids ratio in medium HDL	109361	0.0886276	0.043093	0.134162	0.0001363		109496	-0.303613	-0.372084	-0.235142	3.6e-18
Cholesterol to total lipids ratio in medium HDL	109361	-0.102503	-0.148831	-0.0561751	1.45e-05		109496	0.386714	0.318958	0.45447	4.75e-29
Cholesteryl esters to total lipids ratio in medium HDL	109361	-0.132754	-0.180437	-0.0850719	4.85e-08		109496	0.342073	0.272744	0.411401	4.02e-22
Free cholesterol to total lipids ratio in medium HDL	109361	0.0513545	0.0077061	0.0950028	0.0211109		109496	0.383104	0.319332	0.446876	5.3e-32
Triglycerides to total lipids ratio in medium HDL	109361	0.103666	0.0564728	0.150859	1.67e-05		109496	-0.412416	-0.484495	-0.340336	3.47e-29
Phospholipids to total lipids ratio in small HDL	109361	0.0685292	0.0194128	0.117646	0.0062452		109496	0.153243	0.0826981	0.223788	2.07e-05
Cholesterol to total lipids ratio in small HDL	109361	-0.113553	-0.163292	-0.0638146	7.66e-06		109496	0.202685	0.130419	0.274952	3.86e-08
Cholesteryl esters to total lipids ratio in small HDL	109361	-0.144783	-0.195089	-0.0944756	1.69e-08		109496	0.107782	0.0350535	0.180511	0.003677
Free cholesterol to total lipids ratio in small HDL	109361	0.106291	0.0590949	0.153487	1.01e-05		109496	0.322606	0.254747	0.390465	1.19e-20
Triglycerides to total lipids ratio in small HDL	109361	0.0950618	0.0485972	0.141526	6.07e-05		109496	-0.427214	-0.495425	-0.359002	1.23e-34
Conventional biochemistry measures (non-NMR)
Total cholesterol	436555	0.0804255	0.0553115	0.105539	3.46e-10		437122	0.0477881	0.0113601	0.0842162	0.0101354
Cholesterol in LDL	435797	0.050948	0.0254889	0.0764071	8.77e-05		436363	-0.0249851	-0.0618525	0.0118822	0.184088
Cholesterol in HDL	400611	0.0205398	-0.002501	0.0435805	0.0805995		401136	0.363106	0.328609	0.397602	0
Total trigylcerides	436216	0.209352	0.184973	0.233732	0		436781	-0.280114	-0.315663	-0.244566	0
Apolipoprotein B	434479	0.0552792	0.0297918	0.0807666	2.13e-05		435043	-0.033114	-0.0700998	0.0038718	0.0792958
Apolipoprotein A	398397	0.0309386	0.0069335	0.0549438	0.0115348		398923	0.208486	0.172652	0.24432	4.03e-30
Glucose	400329	0.0994384	0.0719776	0.126899	1.27e-12		400854	0.0678549	0.0282614	0.107448	0.0007823
Creatinine	436347	0.0790623	0.0562753	0.101849	1.04e-11		436913	0.0650196	0.0331189	0.0969204	6.48e-05
Albumin	400796	0.126721	0.100464	0.152979	3.11e-21		401321	-0.118154	-0.156907	-0.0794012	2.29e-09

## Sheet: ST3. MR_men
S Table 3 Mendelian randomization estimates of the effect of BMI and WHR on metabolic traits among men in UK Biobank
Note: P-values shown as 0.00E+00 represent approximately P<1*10-300 (below limit of estimation)
	General adiposity, men														Central adiposity, men
	BMI, per SD higher														WHR, per SD higher
	Adj. for age, GenPC1-10							Adj. for age, GenPC1-10, WHR							Adj. for age, GenPC1-10							Adj. for age, GenPC1-10, BMI
Standardized outcome	N	Beta	SE	LCL	UCL	P-value		N	Beta	SE	LCL	UCL	P-value		N	Beta	SE	LCL	UCL	P-value		N	Beta	SE	LCL	UCL	P-value
Total cholesterol	50138	-0.191569	0.026542	-0.24359	-0.139547	5.29e-13		50124	-0.1468	0.0511393	-0.247031	-0.046569	0.004097		50221	-0.254625	0.0572092	-0.366753	-0.142497	8.56e-06		50124	-0.105617	0.0942753	-0.290393	0.0791593	0.262585
Total cholesterol minus HDL-C	50138	-0.121335	0.0272478	-0.17474	-0.0679303	8.47e-06		50124	-0.0431313	0.0528512	-0.146718	0.0604551	0.414449		50221	-0.229838	0.0589197	-0.345319	-0.114358	9.58e-05		50124	-0.183323	0.0973797	-0.374184	0.0075376	0.05976
Remnant cholesterol (non-HDL, non-LDL -cholesterol)	50138	-0.0979418	0.026942	-0.150747	-0.0451365	0.0002777		50124	-0.0341416	0.0521355	-0.136325	0.0680421	0.512556		50221	-0.186351	0.0579545	-0.29994	-0.0727625	0.0013023		50124	-0.149186	0.0959102	-0.337167	0.0387942	0.119832
VLDL cholesterol	50138	0.0072387	0.0266269	-0.0449491	0.0594266	0.785732		50124	0.0483862	0.0513307	-0.0522201	0.148992	0.345867		50221	-0.05091	0.0570042	-0.162636	0.0608162	0.371808		50124	-0.0952287	0.0943522	-0.280156	0.0896982	0.312836
Clinical LDL cholesterol	50138	-0.157119	0.0273802	-0.210783	-0.103455	9.56e-09		50124	-0.0683497	0.0532102	-0.17264	0.0359404	0.198959		50221	-0.280208	0.0594241	-0.396678	-0.163739	2.41e-06		50124	-0.208667	0.0981424	-0.401022	-0.0163112	0.0334897
LDL cholesterol	50138	-0.139642	0.0275748	-0.193687	-0.0855959	4.1e-07		50124	-0.0502816	0.0535925	-0.155321	0.0547578	0.348131		50221	-0.263728	0.0598414	-0.381015	-0.146441	1.05e-05		50124	-0.209832	0.0988305	-0.403536	-0.0161272	0.0337418
HDL cholesterol	50138	-0.240533	0.0211403	-0.281967	-0.199099	5.38e-30		50124	-0.312357	0.0413152	-0.393333	-0.231381	4.02e-14		50221	-0.143598	0.0459424	-0.233643	-0.0535522	0.0017744		50124	0.166432	0.0762578	0.0169695	0.315895	0.0290732
Total triglycerides	50138	0.197955	0.0279988	0.143078	0.252832	1.55e-12		50124	0.179734	0.0531295	0.0756018	0.283866	0.0007172		50221	0.221562	0.0596448	0.10466	0.338463	0.0002035		50124	0.0454572	0.0977914	-0.14621	0.237125	0.642047
Triglycerides in VLDL	50138	0.19743	0.0278727	0.1428	0.25206	1.41e-12		50124	0.172271	0.0528782	0.0686321	0.275911	0.0011224		50221	0.229978	0.0593454	0.113663	0.346293	0.0001065		50124	0.0616983	0.0972833	-0.128973	0.25237	0.525942
Triglycerides in LDL	50138	0.177691	0.0285375	0.121759	0.233624	4.77e-10		50124	0.250584	0.0551003	0.14259	0.358579	5.42e-06		50221	0.0815584	0.0613906	-0.0387649	0.201882	0.184007		50124	-0.168171	0.101493	-0.367093	0.0307515	0.0975251
Triglycerides in HDL	50138	0.153254	0.0274517	0.0994493	0.207058	2.37e-08		50124	0.0948621	0.0518389	-0.0067402	0.196464	0.0672588		50221	0.231045	0.058064	0.117241	0.344848	6.92e-05		50124	0.138833	0.095378	-0.0481047	0.32577	0.145502
Total phospholipids in lipoprotein particles	50138	-0.125003	0.0262651	-0.176481	-0.0735242	1.94e-06		50124	-0.14567	0.0502789	-0.244215	-0.047125	0.0037647		50221	-0.0991148	0.055781	-0.208444	0.010214	0.0755921		50124	0.0482375	0.0923679	-0.1328	0.229275	0.601509
Phospholipids in VLDL	50138	0.102167	0.0269289	0.0493874	0.154947	0.0001483		50124	0.124156	0.0516438	0.0229363	0.225376	0.0162128		50221	0.0704361	0.0575505	-0.0423609	0.183233	0.22099		50124	-0.0495424	0.0949693	-0.235679	0.136594	0.601902
Phospholipids in LDL	50138	-0.118569	0.0275037	-0.172475	-0.064663	1.62e-05		50124	-0.018038	0.053614	-0.12312	0.0870435	0.736537		50221	-0.257044	0.0597446	-0.374141	-0.139947	1.69e-05		50124	-0.235803	0.0988283	-0.429503	-0.0421031	0.0170334
Phospholipids in HDL	50138	-0.155445	0.0228041	-0.20014	-0.11075	9.33e-12		50124	-0.262143	0.0447691	-0.349888	-0.174397	4.76e-09		50221	-0.0118051	0.0490492	-0.10794	0.0843296	0.809804		50124	0.248772	0.0822744	0.0875176	0.410027	0.0024971
Total esterified cholesterol	50138	-0.203074	0.0263975	-0.254812	-0.151336	1.44e-14		50124	-0.161082	0.0508453	-0.260737	-0.0614276	0.0015344		50221	-0.262483	0.056942	-0.374088	-0.150879	4.03e-06		50124	-0.0992919	0.0937762	-0.28309	0.0845061	0.289683
Cholesteryl esters in VLDL	50138	-0.0359787	0.026543	-0.0880022	0.0160447	0.175263		50124	0.0164002	0.0512792	-0.0841052	0.116906	0.749104		50221	-0.109331	0.056898	-0.220849	0.0021875	0.0546663		50124	-0.121908	0.094238	-0.306611	0.0627954	0.195798
Cholesteryl esters in LDL	50138	-0.118823	0.0276212	-0.172959	-0.064686	1.69e-05		50124	-0.0347126	0.0536288	-0.139823	0.0703979	0.517454		50221	-0.235968	0.0598424	-0.353257	-0.118679	8.04e-05		50124	-0.197345	0.0988564	-0.3911	-0.0035896	0.045904
Cholesteryl esters in HDL	50138	-0.24825	0.0213343	-0.290064	-0.206435	2.7e-31		50124	-0.326885	0.0418388	-0.408888	-0.244883	5.59e-15		50221	-0.142487	0.0464756	-0.233577	-0.0513966	0.0021705		50124	0.182193	0.077242	0.0308009	0.333584	0.018338
Total free cholesterol	50138	-0.158883	0.0268361	-0.211481	-0.106285	3.21e-09		50124	-0.108014	0.0517473	-0.209436	-0.0065907	0.0368586		50221	-0.229869	0.0577339	-0.343025	-0.116712	6.85e-05		50124	-0.119441	0.0952905	-0.306207	0.0673248	0.210045
Free cholesterol in VLDL	50138	0.064863	0.026812	0.0123124	0.117414	0.0155556		50124	0.0895237	0.0514863	-0.0113876	0.190435	0.0820724		50221	0.029118	0.0572844	-0.0831573	0.141393	0.611238		50124	-0.0561549	0.0946502	-0.241666	0.129356	0.552988
Free cholesterol in LDL	50138	-0.189686	0.0273889	-0.243367	-0.136005	4.34e-12		50124	-0.0897575	0.0532649	-0.194155	0.0146397	0.0919662		50221	-0.327522	0.0596227	-0.444381	-0.210664	3.95e-08		50124	-0.235073	0.0983339	-0.427804	-0.0423418	0.0168229
Free cholesterol in HDL	50138	-0.206345	0.0209511	-0.247409	-0.165282	6.93e-23		50124	-0.252344	0.0403946	-0.331516	-0.173172	4.18e-10		50221	-0.142993	0.0450694	-0.231327	-0.0546587	0.0015101		50124	0.106673	0.0744538	-0.0392537	0.2526	0.151932
Total lipids in lipoprotein particles	50138	-0.0761241	0.0276334	-0.130285	-0.0219636	0.0058731		50124	-0.0628398	0.052927	-0.166575	0.0408952	0.235113		50221	-0.0964759	0.0588704	-0.21186	0.018908	0.101258		50124	-0.0306276	0.0972976	-0.221328	0.160072	0.752927
Total lipids in VLDL	50138	0.134413	0.0273073	0.080892	0.187935	8.56e-07		50124	0.136742	0.052105	0.0346178	0.238866	0.0086815		50221	0.129298	0.0582383	0.0151527	0.243443	0.0264086		50124	-0.0031552	0.0958502	-0.191018	0.184708	0.97374
Total lipids in LDL	50138	-0.117837	0.0275792	-0.171891	-0.0637822	1.93e-05		50124	-0.0238648	0.0536602	-0.129037	0.0813072	0.656508		50221	-0.247715	0.0598377	-0.364995	-0.130435	3.48e-05		50124	-0.220395	0.0989105	-0.414256	-0.0265337	0.0258656
Total lipids in HDL	50138	-0.188279	0.0221204	-0.231634	-0.144924	1.72e-17		50124	-0.28212	0.0433735	-0.36713	-0.197109	7.8e-11		50221	-0.0618841	0.0477223	-0.155418	0.03165	0.194716		50124	0.218469	0.0798094	0.0620457	0.374893	0.0061929
Total concentration of lipoprotein particles	50138	-0.183542	0.0252355	-0.233003	-0.134081	3.51e-13		50124	-0.281072	0.049056	-0.37722	-0.184924	1.01e-08		50221	-0.056004	0.0539657	-0.161775	0.0497668	0.299377		50124	0.226705	0.0901999	0.0499168	0.403494	0.0119585
Concentration of VLDL particles	50138	0.0566948	0.0268793	0.0040123	0.109377	0.0349243		50124	0.0894506	0.05163	-0.0117424	0.190644	0.0831793		50221	0.0106356	0.0573983	-0.101863	0.123134	0.852998		50124	-0.0752842	0.0948755	-0.261237	0.110668	0.427484
Concentration of LDL particles	50138	-0.0956998	0.0274278	-0.149457	-0.0419423	0.0004846		50124	0.0057893	0.0535191	-0.0991063	0.110685	0.913859		50221	-0.235033	0.0595208	-0.351692	-0.118374	7.86e-05		50124	-0.237494	0.0985924	-0.430732	-0.0442568	0.0160028
Concentration of HDL particles	50138	-0.178063	0.0249085	-0.226882	-0.129243	8.76e-13		50124	-0.295388	0.0487498	-0.390936	-0.19984	1.37e-09		50221	-0.0236278	0.0534106	-0.12831	0.081055	0.658214		50124	0.272956	0.0896135	0.0973164	0.448595	0.0023197
Average diameter for VLDL particles	50138	0.210147	0.0254795	0.160208	0.260086	1.61e-16		50124	0.174462	0.0479682	0.0804463	0.268478	0.0002758		50221	0.254602	0.0539472	0.148867	0.360337	2.36e-06		50124	0.0855636	0.0880438	-0.0869989	0.258126	0.331135
Average diameter for LDL particles	50138	-0.214964	0.0279862	-0.269816	-0.160112	1.58e-14		50124	-0.107464	0.0535773	-0.212473	-0.0024542	0.0448806		50221	-0.358392	0.060179	-0.47634	-0.240443	2.59e-09		50124	-0.25302	0.0987678	-0.446601	-0.0594384	0.0104142
Average diameter for HDL particles	50138	-0.236663	0.0213211	-0.278452	-0.194875	1.26e-28		50124	-0.266737	0.0406483	-0.346406	-0.187068	5.31e-11		50221	-0.190682	0.0458797	-0.280604	-0.100759	3.24e-05		50124	0.0695932	0.0749397	-0.077286	0.216472	0.353068
Phosphoglycerides	50105	-0.102748	0.02593	-0.15357	-0.051926	7.42e-05		50091	-0.156812	0.0496461	-0.254117	-0.0595077	0.0015853		50188	-0.0312645	0.0547918	-0.138655	0.0761255	0.568268		50091	0.126535	0.0910175	-0.0518562	0.304926	0.164461
Ratio of triglycerides to phosphoglycerides	50105	0.287813	0.0268578	0.235172	0.340453	8.55e-27		50091	0.301518	0.051434	0.20071	0.402327	4.57e-09		50188	0.267579	0.0579443	0.154011	0.381148	3.88e-06		50091	-0.029232	0.0948301	-0.215095	0.156632	0.757887
Total cholines	50105	-0.143376	0.0254903	-0.193336	-0.0934159	1.86e-08		50091	-0.186416	0.0488707	-0.282201	-0.0906314	0.0001365		50188	-0.0870275	0.0540236	-0.192912	0.0188569	0.107198		50091	0.100358	0.0896406	-0.0753342	0.27605	0.262901
Phosphatidylcholines	50105	-0.135153	0.0252536	-0.184649	-0.0856566	8.71e-08		50091	-0.191787	0.048509	-0.286863	-0.0967109	7.7e-05		50188	-0.0603087	0.0534262	-0.165022	0.0444048	0.258973		50091	0.132309	0.0888837	-0.0418998	0.306518	0.136602
Sphingomyelins	50105	-0.210794	0.0251034	-0.259996	-0.161593	4.58e-17		50091	-0.189029	0.0481934	-0.283486	-0.0945712	8.77e-05		50188	-0.24091	0.0539686	-0.346687	-0.135134	8.05e-06		50091	-0.0521984	0.0887547	-0.226154	0.121758	0.556452
Apolipoprotein B	50138	-0.0836478	0.0272317	-0.137021	-0.0302747	0.0021284		50124	0.0134727	0.0530928	-0.0905873	0.117533	0.799683		50221	-0.216953	0.0589892	-0.33257	-0.101337	0.0002352		50124	-0.227231	0.0977531	-0.418824	-0.0356383	0.0200967
Apolipoprotein A1	50138	-0.176381	0.0233385	-0.222124	-0.130638	4.11e-14		50124	-0.289823	0.0458999	-0.379785	-0.199861	2.71e-10		50221	-0.0251496	0.0502449	-0.123628	0.0733286	0.616694		50124	0.264244	0.0843816	0.0988595	0.429629	0.0017389
Ratio of apolipoprotein B to apolipoprotein A1	50138	0.0363152	0.0275508	-0.0176833	0.0903137	0.187464		50124	0.196307	0.0547317	0.0890344	0.303579	0.0003349		50221	-0.180535	0.0601115	-0.298351	-0.0627185	0.0026704		50124	-0.373288	0.100687	-0.570631	-0.175945	0.0002094
Total fatty acids	50105	0.0660257	0.0285591	0.0100508	0.122001	0.0207835		50091	0.0588365	0.0543137	-0.0476164	0.165289	0.278688		50188	0.0747607	0.0605647	-0.0439439	0.193465	0.217056		50091	0.0185705	0.0998259	-0.177085	0.214226	0.852422
Degree of unsaturation	50105	-0.196835	0.0268579	-0.249476	-0.144195	2.32e-13		50091	-0.206374	0.0515868	-0.307483	-0.105266	6.32e-05		50188	-0.184738	0.0574057	-0.297251	-0.0722251	0.0012904		50091	0.0204605	0.0948661	-0.165474	0.206395	0.829239
Omega-3 fatty acids	50105	-0.0032585	0.0267595	-0.055706	0.0491891	0.903082		50091	0.0049364	0.050947	-0.094918	0.104791	0.922812		50188	-0.0147476	0.0568287	-0.12613	0.0966347	0.795242		50091	-0.0187845	0.0936724	-0.202379	0.16481	0.841063
Omega-6 fatty acids	50105	-0.0876033	0.0270015	-0.140525	-0.0346813	0.001177		50091	-0.0929772	0.0517061	-0.194319	0.0083649	0.0721474		50188	-0.0832795	0.0575272	-0.196031	0.0294718	0.147714		50091	0.0126344	0.0950817	-0.173722	0.198991	0.894289
Polyunsaturated fatty acids	50105	-0.0751683	0.0268486	-0.127791	-0.0225461	0.0051148		50091	-0.077487	0.051431	-0.17829	0.0233159	0.131908		50188	-0.0746397	0.057161	-0.186673	0.0373937	0.191627		50091	0.0055831	0.0945408	-0.179713	0.19088	0.952909
Monounsaturated fatty acids	50105	0.167576	0.0288273	0.111075	0.224077	6.13e-09		50091	0.164412	0.0547536	0.0570972	0.271727	0.0026754		50188	0.171503	0.0614636	0.0510367	0.291969	0.0052656		50091	0.0098952	0.100925	-0.187914	0.207704	0.921896
Saturated fatty acids	50105	0.0847694	0.0291531	0.0276303	0.141908	0.0036407		50091	0.0713702	0.0553222	-0.0370593	0.1798	0.197022		50188	0.102906	0.0617657	-0.0181522	0.223965	0.0956983		50091	0.0334672	0.101685	-0.165832	0.232766	0.742061
Linoleic acid	50105	-0.100709	0.027129	-0.153881	-0.0475368	0.0002055		50091	-0.0921373	0.051924	-0.193906	0.0096319	0.0759865		50188	-0.116023	0.0578072	-0.229323	-0.0027225	0.0447432		50091	-0.0200311	0.0954222	-0.207055	0.166993	0.83373
Docosahexaenoic acid	50105	-0.114419	0.0265974	-0.166549	-0.0622896	1.69e-05		50091	-0.108669	0.0507082	-0.208055	-0.0092822	0.0321118		50188	-0.123195	0.056609	-0.234147	-0.0122433	0.0295372		50091	-0.0140987	0.09331	-0.196983	0.168786	0.8799
Ratio of omega-3 fatty acids to total fatty acids	50105	-0.0377804	0.0271302	-0.0909547	0.0153939	0.163754		50091	-0.0251808	0.0516055	-0.126326	0.0759642	0.625587		50188	-0.055256	0.0572182	-0.167402	0.0568896	0.334191		50091	-0.0299637	0.0945269	-0.215233	0.155306	0.751254
Ratio of omega-6 fatty acids to total fatty acids	50105	-0.257387	0.028714	-0.313666	-0.201109	3.14e-19		50091	-0.250303	0.0545221	-0.357165	-0.143442	4.41e-06		50188	-0.267185	0.0616686	-0.388053	-0.146317	1.47e-05		50091	-0.0185865	0.100673	-0.215903	0.17873	0.853526
Ratio of polyunsaturated fatty acids to total fatty acids	50105	-0.263383	0.0283281	-0.318905	-0.207861	1.44e-20		50091	-0.251369	0.0539146	-0.35704	-0.145699	3.13e-06		50188	-0.28002	0.0605823	-0.398759	-0.16128	3.8e-06		50091	-0.0302456	0.0992692	-0.22481	0.164319	0.760608
Ratio of monounsaturated fatty acids to total fatty acids	50105	0.302241	0.0268425	0.24963	0.354851	2.07e-29		50091	0.311277	0.0513948	0.210545	0.412009	1.39e-09		50188	0.288995	0.0577266	0.175853	0.402137	5.55e-07		50091	-0.0191768	0.0948467	-0.205073	0.166719	0.83977
Ratio of saturated fatty acids to total fatty acids	50105	0.0911912	0.0301083	0.0321801	0.150202	0.0024555		50091	0.0552119	0.0573485	-0.057189	0.167613	0.335676		50188	0.142034	0.0636855	0.0172122	0.266855	0.0257319		50091	0.0855966	0.105207	-0.120605	0.291798	0.415872
Ratio of linoleic acid to total fatty acids	50105	-0.271975	0.027542	-0.325956	-0.217994	5.35e-23		50091	-0.248114	0.0521222	-0.350272	-0.145956	1.93e-06		50188	-0.30708	0.0592023	-0.423115	-0.191046	2.14e-07		50091	-0.0574306	0.0962778	-0.246132	0.131271	0.550835
Ratio of docosahexaenoic acid to total fatty acids	50105	-0.148002	0.0276226	-0.202141	-0.0938622	8.42e-08		50091	-0.138701	0.0526919	-0.241975	-0.0354265	0.008481		50188	-0.160532	0.0585323	-0.275254	-0.0458113	0.0060949		50091	-0.0228466	0.0966531	-0.212283	0.16659	0.81314
Ratio of polyunsaturated fatty acids to monounsaturated fatty acids	50105	-0.27936	0.0262295	-0.330769	-0.227951	1.73e-26		50091	-0.27335	0.0499264	-0.371204	-0.175496	4.37e-08		50188	-0.286185	0.0560509	-0.396043	-0.176328	3.29e-07		50091	-0.0154392	0.0919029	-0.195566	0.164687	0.866587
Ratio of omega-6 fatty acids to omega-3 fatty acids	50105	-0.0132449	0.0288729	-0.0698348	0.043345	0.646428		50091	-0.0282812	0.0558937	-0.137831	0.0812684	0.612869		50188	0.0059467	0.062186	-0.115936	0.127829	0.923817		50091	0.0347641	0.102838	-0.166795	0.236324	0.735328
Alanine	50137	0.0155443	0.0279349	-0.0392071	0.0702957	0.577904		50123	0.0484674	0.0538079	-0.0569942	0.153929	0.367723		50220	-0.0322348	0.0597881	-0.149417	0.0849477	0.589783		50123	-0.0766487	0.0989708	-0.270628	0.11733	0.43866
Glutamine	49968	-0.176373	0.0278248	-0.230909	-0.121838	2.32e-10		49954	-0.236032	0.0536583	-0.3412	-0.130864	1.09e-05		50049	-0.0991021	0.0599196	-0.216542	0.0183381	0.098144		49954	0.139947	0.0988002	-0.0536978	0.333592	0.156639
Glycine	50085	-0.134518	0.0186365	-0.171045	-0.0979908	5.28e-13		50071	-0.0943528	0.0348213	-0.162601	-0.0261043	0.0067358		50168	-0.187479	0.0392116	-0.264332	-0.110625	1.74e-06		50071	-0.0918089	0.0637135	-0.216685	0.0330673	0.149595
Histidine	50059	-0.0181679	0.0292576	-0.0755118	0.0391759	0.534623		50045	-0.0069778	0.0539475	-0.112713	0.0987575	0.897085		50142	-0.0360357	0.0573551	-0.14845	0.0763782	0.529813		50045	-0.0251158	0.0951175	-0.211543	0.161311	0.791741
Total concentration of branched-chain amino acids (leucine + isoleucine + valine)	50124	0.173352	0.0270006	0.120432	0.226272	1.36e-10		50110	0.156235	0.0515243	0.0552494	0.257221	0.0024273		50207	0.197121	0.057727	0.0839776	0.310263	0.0006385		50110	0.041527	0.0945576	-0.143802	0.226857	0.660537
Isoleucine	50137	0.140356	0.0276173	0.0862273	0.194485	3.73e-07		50123	0.119319	0.0525981	0.0162288	0.22241	0.0232983		50220	0.168935	0.0585472	0.0541842	0.283685	0.0039086		50123	0.0498454	0.0963912	-0.139078	0.238769	0.605076
Leucine	50137	0.135713	0.0273302	0.0821473	0.189279	6.85e-07		50123	0.117613	0.0520481	0.0156008	0.219626	0.0238398		50220	0.160924	0.0579639	0.0473172	0.274531	0.0054984		50123	0.0439651	0.0952995	-0.142818	0.230749	0.644557
Valine	50124	0.197923	0.0266985	0.145595	0.250251	1.23e-13		50110	0.183808	0.0510208	0.083809	0.283807	0.000315		50207	0.217703	0.057486	0.105033	0.330374	0.0001524		50110	0.0346482	0.0937867	-0.14917	0.218467	0.711803
Phenylalanine	50116	0.140599	0.0274185	0.0868596	0.194338	2.93e-07		50102	0.0969375	0.0509749	-0.0029714	0.196847	0.057214		50198	0.200696	0.0566308	0.0897015	0.31169	0.0003942		50102	0.103099	0.0924002	-0.0780017	0.284201	0.264511
Tyrosine	50067	0.22724	0.0264404	0.175417	0.279062	8.37e-18		50053	0.22707	0.0501033	0.128869	0.325271	5.84e-06		50150	0.231715	0.0562335	0.1215	0.341931	3.78e-05		50053	0.0029779	0.0915959	-0.176547	0.182503	0.974064
Glucose	50048	0.141992	0.0303688	0.0824703	0.201514	2.93e-06		50034	0.15151	0.059252	0.0353777	0.267641	0.0105568		50131	0.129599	0.0670092	-0.0017368	0.260934	0.0531076		50034	-0.0216465	0.110367	-0.237961	0.194668	0.844506
Lactate	50025	0.0568401	0.0278388	0.002277	0.111403	0.0411757		50011	0.0322417	0.0532381	-0.0721032	0.136587	0.544772		50108	0.0887215	0.0591342	-0.0271794	0.204622	0.133526		50011	0.0581498	0.0977894	-0.133514	0.249813	0.552082
Pyruvate	49965	-0.0055192	0.0319023	-0.0680466	0.0570082	0.862649		49951	-0.0833982	0.0549846	-0.191166	0.0243697	0.129329		50046	0.0973952	0.0586652	-0.0175865	0.212377	0.0968769		49951	0.181057	0.0946166	-0.0043885	0.366502	0.0556735
Citrate	50129	0.0237159	0.0259541	-0.0271532	0.0745851	0.360841		50115	0.056259	0.0496928	-0.0411372	0.153655	0.257578		50212	-0.0202437	0.0552392	-0.128511	0.0880232	0.714012		50115	-0.0740971	0.0913169	-0.253075	0.104881	0.41712
3-Hydroxybutyrate	49320	0.0411894	0.0264115	-0.0105762	0.0929551	0.118872		49306	0.0101682	0.0480797	-0.0840663	0.104403	0.832508		49401	0.0841173	0.0593141	-0.0321361	0.200371	0.156142		49306	0.0728056	0.0932726	-0.110005	0.255617	0.435057
Acetate	50130	-0.0311556	0.0348685	-0.0994966	0.0371854	0.37158		50116	0.010558	0.0633221	-0.113551	0.134667	0.867579		50213	-0.0859165	0.0704366	-0.22397	0.0521366	0.222552		50116	-0.0972928	0.114325	-0.321365	0.12678	0.394758
Acetoacetate	50137	0.0880149	0.027696	0.0337318	0.142298	0.0014835		50123	0.0585219	0.0503939	-0.0402484	0.157292	0.245525		50220	0.130133	0.0611044	0.0103702	0.249895	0.0331984		50123	0.0700658	0.0966419	-0.119349	0.25948	0.46845
Acetone	50137	0.0075356	0.0276598	-0.0466766	0.0617479	0.785283		50123	-0.0232168	0.0510873	-0.123346	0.0769125	0.649503		50220	0.0521364	0.0583529	-0.0622332	0.166506	0.371607		50123	0.0715108	0.0944096	-0.113529	0.25655	0.448779
Creatinine	48543	0.0922553	0.0306987	0.032087	0.152424	0.0026542		48529	0.068245	0.0472363	-0.0243364	0.160827	0.148526		48620	0.122111	0.0639791	-0.0032856	0.247508	0.0563124		48529	0.0566711	0.0920717	-0.123786	0.237128	0.538218
Albumin	50132	-0.104309	0.0274203	-0.158051	-0.0505659	0.0001423		50118	-0.0273145	0.0522884	-0.129798	0.0751689	0.601404		50215	-0.214957	0.0585278	-0.32967	-0.100245	0.00024		50118	-0.178077	0.0961115	-0.366452	0.0102977	0.0639081
Glycoprotein acetyls	50138	0.198047	0.0266303	0.145853	0.250242	1.03e-13		50124	0.134247	0.0501606	0.0359346	0.23256	0.0074428		50221	0.283755	0.0560065	0.173984	0.393525	4.05e-07		50124	0.149543	0.0921066	-0.0309829	0.330068	0.104465
Concentration of chylomicrons and extremely large VLDL particles	50138	0.224679	0.0283332	0.169147	0.280211	2.19e-15		50124	0.209364	0.0539666	0.103592	0.315137	0.0001047		50221	0.244865	0.0605296	0.126229	0.363501	5.22e-05		50124	0.0391444	0.0992893	-0.155459	0.233748	0.693399
Total lipids in chylomicrons and extremely large VLDL	50138	0.220045	0.0285865	0.164016	0.276074	1.39e-14		50124	0.203018	0.054459	0.0962799	0.309755	0.0001931		50221	0.242903	0.0610916	0.123165	0.36264	7.01e-05		50124	0.0433495	0.100206	-0.153051	0.23975	0.665303
Phospholipids in chylomicrons and extremely large VLDL	50138	0.224259	0.0280315	0.169319	0.2792	1.24e-15		50124	0.206437	0.0534038	0.101767	0.311106	0.0001108		50221	0.247325	0.0598682	0.129985	0.364664	3.61e-05		50124	0.0448246	0.0982503	-0.147742	0.237392	0.648225
Cholesterol in chylomicrons and extremely large VLDL	50138	0.193517	0.0276064	0.139409	0.247625	2.39e-12		50124	0.179008	0.0525865	0.0759402	0.282075	0.0006639		50221	0.211293	0.0588552	0.0959389	0.326647	0.0003306		50124	0.0366984	0.0967225	-0.152874	0.226271	0.704376
Cholesteryl esters in chylomicrons and extremely large VLDL	50138	0.177842	0.0274426	0.124056	0.231629	9.14e-11		50124	0.168544	0.0523073	0.0660239	0.271065	0.0012721		50221	0.188221	0.0585145	0.0735345	0.302907	0.001297		50124	0.0243021	0.096229	-0.164303	0.212907	0.80062
Free cholesterol in chylomicrons and extremely large VLDL	50138	0.210186	0.0278437	0.155613	0.264758	4.39e-14		50124	0.189568	0.0530161	0.085658	0.293477	0.0003493		50221	0.236665	0.0593644	0.120313	0.353017	6.7e-05		50124	0.0512048	0.0974912	-0.139875	0.242284	0.599427
Triglycerides in chylomicrons and extremely large VLDL	50138	0.224693	0.0290691	0.167719	0.281667	1.08e-14		50124	0.207267	0.0553911	0.0987026	0.315832	0.0001826		50221	0.248838	0.0621879	0.126952	0.370724	6.3e-05		50124	0.0445726	0.101949	-0.155244	0.244389	0.661963
Concentration of very large VLDL particles	50138	0.200447	0.0272144	0.147108	0.253787	1.76e-13		50124	0.189933	0.0516972	0.088608	0.291257	0.0002388		50221	0.213125	0.058059	0.0993314	0.326919	0.0002418		50124	0.0273977	0.0951431	-0.15908	0.213875	0.773375
Total lipids in very large VLDL	50138	0.199079	0.027385	0.145405	0.252752	3.6e-13		50124	0.184137	0.0520242	0.082171	0.286102	0.000401		50221	0.21752	0.0584078	0.103043	0.331997	0.000196		50124	0.0377472	0.0957253	-0.149871	0.225365	0.693339
Phospholipids in very large VLDL	50138	0.187449	0.027095	0.134344	0.240554	4.57e-12		50124	0.181997	0.0515851	0.0808919	0.283102	0.0004186		50221	0.193212	0.0578373	0.0798525	0.30657	0.000836		50124	0.0155043	0.0949096	-0.170515	0.201524	0.870236
Cholesterol in very large VLDL	50138	0.132715	0.0264313	0.0809101	0.184519	5.14e-07		50124	0.141772	0.0505124	0.0427698	0.240775	0.0050054		50221	0.11768	0.0564781	0.0069854	0.228375	0.0371922		50124	-0.0191388	0.0929587	-0.201335	0.163057	0.836881
Cholesteryl esters in very large VLDL	50138	0.0912188	0.0260855	0.0400922	0.142345	0.0004707		50124	0.110721	0.0500215	0.0126804	0.208761	0.0268658		50221	0.0612756	0.0558398	-0.0481684	0.17072	0.27249		50124	-0.0441471	0.0920905	-0.224641	0.136347	0.631662
Free cholesterol in very large VLDL	50138	0.170807	0.0269487	0.117988	0.223626	2.32e-10		50124	0.168973	0.0513538	0.068321	0.269624	0.0010006		50221	0.171387	0.0575097	0.0586702	0.284104	0.0028811		50124	0.0068643	0.0944737	-0.178301	0.192029	0.942078
Triglycerides in very large VLDL	50138	0.220746	0.027861	0.166139	0.275353	2.32e-15		50124	0.1948	0.0528293	0.0912561	0.298343	0.0002266		50221	0.254421	0.0593937	0.138012	0.370831	1.84e-05		50124	0.0636896	0.0971996	-0.126818	0.254197	0.51231
Concentration of large VLDL particles	50138	0.171991	0.0270857	0.118904	0.225078	2.15e-10		50124	0.158781	0.0514483	0.0579443	0.259618	0.0020271		50221	0.187517	0.0576835	0.0744591	0.300574	0.0011509		50124	0.0332388	0.0946609	-0.152293	0.218771	0.725487
Total lipids in large VLDL	50138	0.163289	0.0270743	0.110225	0.216354	1.63e-09		50124	0.141531	0.0514047	0.0407797	0.242282	0.0059003		50221	0.190198	0.0576036	0.0772972	0.303099	0.0009605		50124	0.0532146	0.0945627	-0.132125	0.238554	0.573609
Phospholipids in large VLDL	50138	0.177644	0.0265849	0.125539	0.22975	2.35e-11		50124	0.169596	0.0505397	0.0705398	0.268652	0.0007917		50221	0.186306	0.0567148	0.075147	0.297465	0.00102		50124	0.0212504	0.0930414	-0.161107	0.203608	0.819337
Cholesterol in large VLDL	50138	0.117031	0.0261905	0.0656983	0.168363	7.88e-06		50124	0.112733	0.0499248	0.0148822	0.210584	0.0239421		50221	0.119665	0.0558402	0.0102204	0.22911	0.0321136		50124	0.0118009	0.0919018	-0.168323	0.191925	0.897827
Cholesteryl esters in large VLDL	50138	0.0655021	0.0259707	0.0146005	0.116404	0.0116638		50124	0.0617873	0.0496395	-0.0355043	0.159079	0.213234		50221	0.0668421	0.0553764	-0.0416936	0.175378	0.227412		50124	0.0099088	0.0913726	-0.169178	0.188996	0.913643
Free cholesterol in large VLDL	50138	0.162189	0.0264852	0.110279	0.214099	9.14e-10		50124	0.157455	0.0503797	0.0587129	0.256198	0.0017758		50221	0.165973	0.0564851	0.0552642	0.276682	0.0032996		50124	0.0132703	0.0927343	-0.168486	0.195026	0.886211
Triglycerides in large VLDL	50138	0.175734	0.0277838	0.121279	0.230189	2.53e-10		50124	0.1398	0.0526814	0.0365467	0.243054	0.0079616		50221	0.222108	0.0589849	0.1065	0.337717	0.0001662		50124	0.0865463	0.0968096	-0.103197	0.27629	0.37133
Concentration of medium VLDL particles	50138	-0.0100335	0.0270028	-0.0629581	0.042891	0.71021		50124	0.0181823	0.0519578	-0.0836532	0.120018	0.726382		50221	-0.051626	0.0577908	-0.164894	0.0616419	0.371683		50124	-0.0653215	0.0955859	-0.252666	0.122023	0.494366
Total lipids in medium VLDL	50138	0.0308477	0.0271322	-0.0223305	0.0840259	0.255563		50124	0.0460728	0.0520552	-0.0559536	0.148099	0.376116		50221	0.0066702	0.0579856	-0.10698	0.12032	0.90842		50124	-0.0345082	0.0957937	-0.22226	0.153244	0.718671
Phospholipids in medium VLDL	50138	-0.0197506	0.0269719	-0.0726146	0.0331135	0.464008		50124	0.0190116	0.0520248	-0.0829551	0.120978	0.714788		50221	-0.0753809	0.0578539	-0.188773	0.0380106	0.19259		50124	-0.089975	0.0957319	-0.277606	0.097656	0.347287
Cholesterol in medium VLDL	50138	-0.134633	0.0268964	-0.187349	-0.0819171	5.57e-07		50124	-0.0656549	0.0521091	-0.167787	0.0364771	0.207687		50221	-0.230789	0.0580196	-0.344505	-0.117073	6.96e-05		50124	-0.161598	0.0959558	-0.349668	0.0264716	0.092164
Cholesteryl esters in medium VLDL	50138	-0.185527	0.0269216	-0.238292	-0.132762	5.53e-12		50124	-0.0997625	0.0521365	-0.201948	0.0024231	0.0556857		50221	-0.304005	0.0581829	-0.418042	-0.189969	1.74e-07		50124	-0.201257	0.0960304	-0.389473	-0.0130405	0.0361035
Free cholesterol in medium VLDL	50138	-0.059349	0.0268918	-0.112056	-0.0066421	0.0273169		50124	-0.0168521	0.0519447	-0.118662	0.0849577	0.745617		50221	-0.119994	0.0577419	-0.233166	-0.0068214	0.0377001		50124	-0.0991268	0.0955956	-0.286491	0.0882371	0.299764
Triglycerides in medium VLDL	50138	0.140732	0.027391	0.0870462	0.194417	2.78e-07		50124	0.112179	0.0520048	0.0102518	0.214107	0.0309982		50221	0.175919	0.0581507	0.0619459	0.289893	0.0024845		50124	0.0686171	0.095623	-0.118801	0.256035	0.473017
Concentration of small VLDL particles	50138	0.089912	0.0266866	0.0376072	0.142217	0.0007539		50124	0.113086	0.0511424	0.0128488	0.213323	0.0270221		50221	0.0566109	0.0569765	-0.0550609	0.168283	0.320425		50124	-0.0527685	0.0940628	-0.237128	0.131591	0.574803
Total lipids in small VLDL	50138	0.0762805	0.0265537	0.0242362	0.128325	0.00407		50124	0.100037	0.0508993	0.0002757	0.199797	0.0493701		50221	0.0417776	0.056713	-0.0693777	0.152933	0.461335		50124	-0.0542825	0.0936275	-0.237789	0.129224	0.562069
Phospholipids in small VLDL	50138	-9.7e-05	0.0266328	-0.0522963	0.0521024	0.997094		50124	0.0486212	0.0514497	-0.0522184	0.149461	0.344647		50221	-0.0686084	0.0571364	-0.180594	0.0433768	0.229835		50124	-0.113386	0.0946091	-0.298817	0.0720443	0.230734
Cholesterol in small VLDL	50138	-0.0195384	0.0263744	-0.0712312	0.0321544	0.458809		50124	0.0418861	0.0510457	-0.0581617	0.141934	0.411897		50221	-0.104982	0.0565832	-0.215883	0.0059189	0.0635449		50124	-0.143334	0.0937721	-0.327124	0.0404562	0.12638
Cholesteryl esters in small VLDL	50138	0.0054933	0.0260703	-0.0456036	0.0565901	0.833113		50124	0.0662584	0.0504238	-0.0325704	0.165087	0.188836		50221	-0.0788276	0.0558622	-0.188316	0.0306603	0.158213		50124	-0.141637	0.0925869	-0.323104	0.0398302	0.126073
Free cholesterol in small VLDL	50138	-0.0631999	0.0268412	-0.115808	-0.0105921	0.0185434		50124	-0.0019571	0.0519925	-0.10386	0.0999463	0.969973		50221	-0.148754	0.057713	-0.261869	-0.0356386	0.0099524		50124	-0.143189	0.0956062	-0.330574	0.0441957	0.134212
Triglycerides in small VLDL	50138	0.181524	0.0272209	0.128172	0.234876	2.58e-11		50124	0.156046	0.0516146	0.054883	0.257208	0.0025005		50221	0.214188	0.0579467	0.100614	0.327761	0.0002188		50124	0.0617943	0.0950917	-0.124582	0.24817	0.515796
Concentration of very small VLDL particles	50138	-0.0196456	0.0265052	-0.0715948	0.0323036	0.458574		50124	0.0478455	0.0511194	-0.0523467	0.148038	0.349296		50221	-0.110453	0.0563352	-0.220867	-3.78e-05	0.0499217		50124	-0.15729	0.093498	-0.340542	0.0259631	0.092515
Total lipids in very small VLDL	50138	-0.0198062	0.0262762	-0.0713067	0.0316943	0.450989		50124	0.0386182	0.0506046	-0.0605649	0.137801	0.445382		50221	-0.0980827	0.0558004	-0.20745	0.0112841	0.0787915		50124	-0.135945	0.0925627	-0.317365	0.0454742	0.141919
Phospholipids in very small VLDL	50138	0.0114937	0.0264439	-0.0403354	0.0633227	0.663821		50124	0.0766323	0.0510691	-0.0234614	0.176726	0.13347		50221	-0.075332	0.0561949	-0.185472	0.0348081	0.180068		50124	-0.151456	0.0933584	-0.334435	0.0315233	0.104738
Cholesterol in very small VLDL	50138	-0.121098	0.0258885	-0.171839	-0.0703577	2.9e-06		50124	-0.0597381	0.0498807	-0.157502	0.0380262	0.231065		50221	-0.204037	0.0551456	-0.31212	-0.0959535	0.0002156		50124	-0.143714	0.0913524	-0.322761	0.0353336	0.115677
Cholesteryl esters in very small VLDL	50138	-0.149565	0.0257529	-0.20004	-0.0990903	6.33e-09		50124	-0.0859872	0.0495875	-0.183177	0.0112025	0.0829091		50221	-0.235699	0.0549368	-0.343373	-0.128025	1.78e-05		50124	-0.149109	0.0908876	-0.327246	0.0290272	0.100883
Free cholesterol in very small VLDL	50138	-0.0481655	0.026212	-0.0995401	0.0032091	0.066131		50124	0.0053983	0.0505355	-0.0936495	0.104446	0.91493		50221	-0.120094	0.0556734	-0.229212	-0.0109761	0.0309966		50124	-0.124974	0.0924189	-0.306112	0.056164	0.176294
Triglycerides in very small VLDL	50138	0.186303	0.0275258	0.132353	0.240253	1.3e-11		50124	0.205854	0.0524835	0.102988	0.308719	8.77e-05		50221	0.161259	0.0587004	0.0462088	0.27631	0.0060113		50124	-0.0434383	0.0966032	-0.232777	0.1459	0.652958
Concentration of IDL particles	50138	-0.106064	0.0267197	-0.158433	-0.0536941	7.2e-05		50124	-0.0044259	0.0521026	-0.106545	0.0976934	0.932305		50221	-0.244821	0.0576682	-0.357849	-0.131794	2.18e-05		50124	-0.238425	0.0957478	-0.426087	-0.0507627	0.0127695
Total lipids in IDL	50138	-0.171888	0.0262754	-0.223387	-0.120389	6.08e-11		50124	-0.088375	0.0508428	-0.188025	0.0112751	0.0821755		50221	-0.285689	0.0567456	-0.396908	-0.17447	4.79e-07		50124	-0.196107	0.0936328	-0.379624	-0.0125905	0.0362216
Phospholipids in IDL	50138	-0.169416	0.0261591	-0.220687	-0.118146	9.39e-11		50124	-0.074523	0.0506685	-0.173831	0.0247854	0.141346		50221	-0.29852	0.0564927	-0.409244	-0.187797	1.26e-07		50124	-0.222622	0.0932413	-0.405372	-0.0398729	0.016959
Cholesterol in IDL	50138	-0.198354	0.0262514	-0.249806	-0.146902	4.16e-14		50124	-0.12182	0.0507349	-0.221259	-0.0223817	0.0163453		50221	-0.303112	0.0567665	-0.414372	-0.191852	9.31e-08		50124	-0.180096	0.0935491	-0.363449	0.0032571	0.054211
Cholesteryl esters in IDL	50138	-0.197955	0.0261899	-0.249286	-0.146623	4.08e-14		50124	-0.121752	0.0506092	-0.220944	-0.0225601	0.01614		50221	-0.302296	0.0566648	-0.413357	-0.191235	9.56e-08		50124	-0.17925	0.0933428	-0.362199	0.0036985	0.0548149
Free cholesterol in IDL	50138	-0.195222	0.0264575	-0.247077	-0.143366	1.6e-13		50124	-0.119402	0.0511489	-0.219652	-0.0191522	0.0195746		50221	-0.298899	0.0570832	-0.41078	-0.187017	1.64e-07		50124	-0.178603	0.0942163	-0.363263	0.0060579	0.0580041
Triglycerides in IDL	50138	0.1582	0.0277476	0.103815	0.212584	1.19e-08		50124	0.213714	0.053245	0.109356	0.318073	5.98e-05		50221	0.0859006	0.0593114	-0.0303476	0.202149	0.147534		50124	-0.127763	0.097944	-0.31973	0.0642037	0.19208
Concentration of large LDL particles	50138	-0.116524	0.0274089	-0.170244	-0.0628034	2.13e-05		50124	0.0029103	0.0537477	-0.102433	0.108254	0.956818		50221	-0.279328	0.0597661	-0.396467	-0.162188	2.96e-06		50124	-0.279517	0.0990874	-0.473725	-0.0853098	0.0047886
Total lipids in large LDL	50138	-0.149706	0.0272923	-0.203198	-0.0962145	4.13e-08		50124	-0.0575033	0.0530529	-0.161485	0.0464785	0.278415		50221	-0.27697	0.0592738	-0.393145	-0.160796	2.97e-06		50124	-0.216508	0.0978572	-0.408305	-0.0247118	0.0269326
Phospholipids in large LDL	50138	-0.153859	0.0272627	-0.207292	-0.100425	1.67e-08		50124	-0.0705033	0.0528984	-0.174182	0.0331757	0.182596		50221	-0.269408	0.0590655	-0.385175	-0.153642	5.09e-06		50124	-0.195929	0.0975206	-0.387066	-0.0047925	0.0445257
Cholesterol in large LDL	50138	-0.169374	0.0272769	-0.222835	-0.115912	5.32e-10		50124	-0.0779431	0.0530138	-0.181848	0.0259621	0.141496		50221	-0.295889	0.0593242	-0.412163	-0.179616	6.11e-07		50124	-0.214887	0.0978591	-0.406687	-0.0230865	0.0281006
Cholesteryl esters in large LDL	50138	-0.153739	0.0273432	-0.207331	-0.100148	1.88e-08		50124	-0.0639032	0.0531494	-0.168074	0.0402677	0.229235		50221	-0.278183	0.0594368	-0.394678	-0.16169	2.86e-06		50124	-0.211013	0.0980915	-0.403269	-0.0187574	0.0314614
Free cholesterol in large LDL	50138	-0.206762	0.0270377	-0.259755	-0.153769	2.05e-14		50124	-0.113502	0.0524789	-0.216359	-0.0106453	0.0305556		50221	-0.335448	0.0588312	-0.450755	-0.22014	1.19e-08		50124	-0.219525	0.0969016	-0.409448	-0.0296008	0.0234859
Triglycerides in large LDL	50138	0.164208	0.0282233	0.108891	0.219524	5.95e-09		50124	0.243159	0.0545319	0.136278	0.350039	8.23e-06		50221	0.0603878	0.0606482	-0.0584805	0.179256	0.319393		50124	-0.182613	0.10037	-0.379334	0.014108	0.0688499
Concentration of medium LDL particles	50138	-0.0655854	0.0274775	-0.11944	-0.0117304	0.0169923		50124	-0.0085048	0.0529313	-0.112248	0.0952387	0.872348		50221	-0.146344	0.0589716	-0.261926	-0.0307616	0.0130795		50124	-0.133699	0.0974009	-0.324601	0.0572037	0.169857
Total lipids in medium LDL	50138	-0.0618972	0.027742	-0.11627	-0.007524	0.0256694		50124	0.0198072	0.0538413	-0.0857199	0.125334	0.712962		50221	-0.175949	0.0599404	-0.29343	-0.0584679	0.0033312		50124	-0.19136	0.099134	-0.385659	0.0029392	0.0535678
Phospholipids in medium LDL	50138	-0.0635445	0.0276215	-0.117682	-0.0094074	0.0214173		50124	0.0357461	0.0539134	-0.0699222	0.141414	0.507313		50221	-0.200912	0.0599802	-0.318471	-0.0833533	0.0008092		50124	-0.232571	0.0993386	-0.427271	-0.0378708	0.0192222
Cholesterol in medium LDL	50138	-0.0809674	0.0277498	-0.135356	-0.0265789	0.0035255		50124	-0.0079268	0.0537414	-0.113258	0.0974045	0.882738		50221	-0.183811	0.0598652	-0.301145	-0.0664779	0.0021375		50124	-0.171299	0.0989445	-0.365227	0.0226282	0.083404
Cholesteryl esters in medium LDL	50138	-0.0521815	0.0277165	-0.106505	0.0021417	0.0597422		50124	0.0090316	0.0534877	-0.0958024	0.113866	0.865911		50221	-0.139205	0.0595777	-0.255975	-0.0224346	0.0194639		50124	-0.143342	0.0984169	-0.336235	0.0495521	0.145262
Free cholesterol in medium LDL	50138	-0.153198	0.0277544	-0.207596	-0.0988007	3.39e-08		50124	-0.053327	0.0540646	-0.159292	0.0526376	0.323958		50221	-0.291565	0.0603838	-0.409915	-0.173215	1.38e-06		50124	-0.234819	0.0997629	-0.430351	-0.0392878	0.0185838
Triglycerides in medium LDL	50138	0.189125	0.0288216	0.132635	0.245614	5.31e-11		50124	0.261165	0.0556811	0.152032	0.370298	2.73e-06		50221	0.0936313	0.0620725	-0.0280285	0.215291	0.131447		50124	-0.166011	0.102598	-0.3671	0.0350784	0.105649
Concentration of small LDL particles	50138	-0.0405082	0.0274628	-0.0943343	0.0133179	0.140207		50124	0.0471563	0.0533649	-0.0574369	0.15175	0.37688		50221	-0.161489	0.0592843	-0.277684	-0.0452934	0.0064503		50124	-0.204752	0.0982092	-0.397238	-0.0122653	0.0370826
Total lipids in small LDL	50138	-0.058186	0.0279142	-0.112897	-0.0034751	0.0371186		50124	0.0642438	0.0547627	-0.0430892	0.171577	0.240743		50221	-0.22553	0.0608006	-0.344697	-0.106363	0.0002078		50124	-0.286288	0.100887	-0.484023	-0.0885525	0.0045439
Phospholipids in small LDL	50138	-0.0683039	0.0279107	-0.123008	-0.0135999	0.0143959		50124	0.0975519	0.055461	-0.0111496	0.206253	0.0785897		50221	-0.292119	0.0613239	-0.412312	-0.171926	1.9e-06		50124	-0.387905	0.102233	-0.588278	-0.187533	0.000148
Cholesterol in small LDL	50138	-0.0827334	0.0277992	-0.137219	-0.0282479	0.0029194		50124	0.022735	0.0542535	-0.0835999	0.12907	0.675179		50221	-0.228291	0.0603403	-0.346556	-0.110026	0.0001547		50124	-0.246981	0.0999302	-0.442841	-0.0511214	0.0134534
Cholesteryl esters in small LDL	50138	-0.0510583	0.0278205	-0.105585	0.0034688	0.0664645		50124	0.0404015	0.0540922	-0.0656172	0.14642	0.455123		50221	-0.178028	0.0601782	-0.295975	-0.0600809	0.0030929		50124	-0.213862	0.0995867	-0.409049	-0.018676	0.0317536
Free cholesterol in small LDL	50138	-0.157446	0.0277886	-0.211911	-0.102981	1.46e-08		50124	-0.0265817	0.0544229	-0.133249	0.0800853	0.625246		50221	-0.336077	0.0606057	-0.454862	-0.217292	2.93e-08		50124	-0.307283	0.100386	-0.504036	-0.110531	0.0022058
Triglycerides in small LDL	50138	0.198419	0.0289469	0.141685	0.255154	7.15e-12		50124	0.238183	0.0555688	0.12927	0.347096	1.82e-05		50221	0.1455	0.0622417	0.0235081	0.267491	0.0194052		50124	-0.0900126	0.102486	-0.290882	0.110857	0.379788
Concentration of very large HDL particles	50138	-0.215108	0.0194096	-0.253151	-0.177066	1.52e-28		50124	-0.164775	0.0362065	-0.235738	-0.0938117	5.34e-06		50221	-0.278	0.0413589	-0.359062	-0.196938	1.8e-11		50124	-0.117972	0.0667911	-0.24888	0.012936	0.077348
Total lipids in very large HDL	50138	-0.212225	0.0193108	-0.250074	-0.174377	4.27e-28		50124	-0.169559	0.0359357	-0.239992	-0.0991263	2.38e-06		50221	-0.264496	0.04109	-0.345031	-0.183961	1.22e-10		50124	-0.100228	0.0663288	-0.230231	0.0297736	0.130767
Phospholipids in very large HDL	50138	-0.201323	0.0193904	-0.239328	-0.163319	2.98e-25		50124	-0.170439	0.0361763	-0.241343	-0.0995347	2.46e-06		50221	-0.237728	0.0412401	-0.318557	-0.156899	8.19e-09		50124	-0.0726554	0.0667357	-0.203455	0.0581442	0.276285
Cholesterol in very large HDL	50138	-0.233196	0.0193068	-0.271036	-0.195355	1.37e-33		50124	-0.177466	0.0358203	-0.247672	-0.107259	7.26e-07		50221	-0.303227	0.0411744	-0.383927	-0.222527	1.78e-13		50124	-0.131014	0.0662186	-0.2608	-0.0012283	0.0478709
Cholesteryl esters in very large HDL	50138	-0.241399	0.01913	-0.278893	-0.203905	1.66e-36		50124	-0.198105	0.0355599	-0.267802	-0.128409	2.53e-08		50221	-0.295158	0.0408942	-0.37531	-0.215007	5.29e-13		50124	-0.102081	0.0657752	-0.230998	0.0268357	0.120669
Free cholesterol in very large HDL	50138	-0.193092	0.0205718	-0.233412	-0.152772	6.22e-21		50124	-0.091978	0.0383321	-0.167107	-0.0168485	0.0164173		50221	-0.322618	0.0436463	-0.408163	-0.237073	1.45e-13		50124	-0.236553	0.070653	-0.37503	-0.0980756	0.0008137
Triglycerides in very large HDL	50138	0.0705376	0.028456	0.0147649	0.12631	0.0131813		50124	0.101244	0.0543681	-0.005316	0.207803	0.0625768		50221	0.0319281	0.0606166	-0.0868783	0.150734	0.598387		50124	-0.0691005	0.100022	-0.265141	0.126939	0.489659
Concentration of large HDL particles	50138	-0.238422	0.019248	-0.276147	-0.200696	3.08e-35		50124	-0.26994	0.0369079	-0.342278	-0.197602	2.6e-13		50221	-0.193329	0.0416606	-0.274983	-0.111676	3.47e-06		50124	0.0727002	0.0681773	-0.0609248	0.206325	0.28627
Total lipids in large HDL	50138	-0.224406	0.0194164	-0.262461	-0.186351	6.76e-31		50124	-0.258271	0.0372548	-0.33129	-0.185253	4.13e-12		50221	-0.175929	0.0419723	-0.258193	-0.0936647	2.77e-05		50124	0.0782275	0.0687953	-0.0566088	0.213064	0.255494
Phospholipids in large HDL	50138	-0.205833	0.0197865	-0.244614	-0.167053	2.41e-25		50124	-0.24884	0.0381099	-0.323534	-0.174146	6.6e-11		50221	-0.14511	0.0427455	-0.228889	-0.0613303	0.0006869		50124	0.09968	0.0703254	-0.0381551	0.237515	0.156362
Cholesterol in large HDL	50138	-0.246504	0.0191898	-0.284115	-0.208892	9.11e-38		50124	-0.269085	0.0366145	-0.340848	-0.197321	2e-13		50221	-0.213178	0.0415237	-0.294563	-0.131793	2.84e-07		50124	0.0516325	0.0677101	-0.0810769	0.184342	0.445731
Cholesteryl esters in large HDL	50138	-0.252649	0.01922	-0.29032	-0.214978	0		50124	-0.278795	0.0367411	-0.350807	-0.206784	3.25e-14		50221	-0.21471	0.0416614	-0.296365	-0.133055	2.55e-07		50124	0.0598742	0.0679608	-0.0733264	0.193075	0.378312
Free cholesterol in large HDL	50138	-0.223113	0.0192657	-0.260873	-0.185353	5.15e-31		50124	-0.233156	0.0365427	-0.304778	-0.161534	1.77e-10		50221	-0.206043	0.0414287	-0.287242	-0.124845	6.58e-07		50124	0.0226572	0.0675065	-0.109653	0.154968	0.73715
Triglycerides in large HDL	50138	0.0074274	0.0258428	-0.0432235	0.0580783	0.773801		50124	-0.0444037	0.0492648	-0.140961	0.0521535	0.367414		50221	0.0782315	0.0546571	-0.0288945	0.185358	0.15234		50124	0.122813	0.0903876	-0.054343	0.29997	0.174228
Concentration of medium HDL particles	50138	-0.163326	0.0238267	-0.210025	-0.116627	7.14e-12		50124	-0.296926	0.0471555	-0.389349	-0.204503	3.04e-10		50221	0.0147348	0.0513957	-0.0859989	0.115469	0.774347		50124	0.311318	0.0866478	0.141491	0.481144	0.000327
Total lipids in medium HDL	50138	-0.136295	0.0244185	-0.184154	-0.0884354	2.38e-08		50124	-0.276095	0.0482216	-0.370607	-0.181582	1.03e-08		50221	0.0503072	0.052517	-0.0526242	0.153239	0.338102		50124	0.32602	0.088551	0.152463	0.499577	0.0002317
Phospholipids in medium HDL	50138	-0.101165	0.0250838	-0.150329	-0.0520021	5.5e-05		50124	-0.24816	0.0493879	-0.344959	-0.151362	5.04e-07		50221	0.0952139	0.0537394	-0.0101134	0.200541	0.0764326		50124	0.343183	0.0906166	0.165578	0.520788	0.0001524
Cholesterol in medium HDL	50138	-0.190997	0.0233879	-0.236837	-0.145158	3.17e-16		50124	-0.314011	0.04632	-0.404796	-0.223225	1.21e-11		50221	-0.0268567	0.0507047	-0.126236	0.0725226	0.596342		50124	0.286155	0.0852455	0.119077	0.453234	0.0007884
Cholesteryl esters in medium HDL	50138	-0.194367	0.0235342	-0.240494	-0.148241	1.47e-16		50124	-0.321347	0.0466963	-0.41287	-0.229824	5.92e-12		50221	-0.0250749	0.0510949	-0.125219	0.0750694	0.623603		50124	0.29532	0.08595	0.126862	0.463779	0.0005905
Free cholesterol in medium HDL	50138	-0.173444	0.0230116	-0.218546	-0.128342	4.8e-14		50124	-0.278028	0.0451408	-0.366502	-0.189554	7.31e-10		50221	-0.0333396	0.0495428	-0.130442	0.0637625	0.500982		50124	0.243524	0.0830138	0.0808194	0.406228	0.0033513
Triglycerides in medium HDL	50138	0.152343	0.0270746	0.0992777	0.205408	1.84e-08		50124	0.0668123	0.0511101	-0.0333617	0.166986	0.191137		50221	0.265953	0.0571502	0.15394	0.377965	3.26e-06		50124	0.202073	0.0939636	0.0179076	0.386238	0.0315122
Concentration of small HDL particles	50138	-0.0582886	0.0273666	-0.111926	-0.004651	0.0331785		50124	-0.16697	0.052378	-0.269629	-0.0643106	0.0014337		50221	0.080809	0.0577739	-0.0324258	0.194044	0.1619		50124	0.252925	0.0961137	0.0645457	0.441304	0.0085004
Total lipids in small HDL	50138	-0.0016095	0.0272662	-0.0550503	0.0518313	0.952928		50124	-0.137006	0.0521264	-0.239172	-0.0348402	0.0085802		50221	0.174602	0.0573164	0.0622642	0.28694	0.0023168		50124	0.316155	0.0955324	0.128914	0.503395	0.000935
Phospholipids in small HDL	50138	0.0110259	0.0272484	-0.04238	0.0644318	0.68574		50124	-0.141722	0.0523115	-0.244251	-0.0391936	0.0067446		50221	0.211121	0.0573127	0.0987906	0.323452	0.0002299		50124	0.356941	0.0958101	0.169157	0.544725	0.0001949
Cholesterol in small HDL	50138	-0.087805	0.027388	-0.141484	-0.0341256	0.0013461		50124	-0.19571	0.0526189	-0.298841	-0.0925792	0.0001997		50221	0.050691	0.0579837	-0.0629549	0.164337	0.381994		50124	0.250827	0.0965786	0.0615361	0.440117	0.0094008
Cholesteryl esters in small HDL	50138	-0.0918698	0.0273654	-0.145505	-0.0382345	0.0007875		50124	-0.206537	0.0526363	-0.309702	-0.103371	8.71e-05		50221	0.0550482	0.0579592	-0.0585498	0.168646	0.342226		50124	0.266363	0.0965878	0.0770546	0.455672	0.0058204
Free cholesterol in small HDL	50138	-0.0630412	0.0271399	-0.116235	-0.0098479	0.0201889		50124	-0.135375	0.0518287	-0.236958	-0.033793	0.009002		50221	0.0305485	0.0573723	-0.0818992	0.142996	0.594407		50124	0.168669	0.0951628	-0.0178469	0.355184	0.0763243
Triglycerides in small HDL	50138	0.231384	0.026108	0.180213	0.282555	7.82e-19		50124	0.198023	0.0491371	0.101717	0.29433	5.58e-05		50221	0.274626	0.0555658	0.165719	0.383533	7.72e-07		50124	0.0804011	0.0906536	-0.0972766	0.258079	0.37513
Phospholipids to total lipids ratio in chylomicrons and extremely large VLDL	49243	0.0961346	0.0208364	0.055296	0.136973	3.95e-06		49229	0.0551871	0.038977	-0.0212063	0.131581	0.156808		49324	0.148978	0.0440078	0.0627239	0.235231	0.0007111		49229	0.0947237	0.0718358	-0.046072	0.235519	0.187298
Cholesterol to total lipids ratio in chylomicrons and extremely large VLDL	49243	-0.100823	0.0245537	-0.148948	-0.0526991	4.02e-05		49229	-0.0967545	0.0463858	-0.187669	-0.00584	0.0369909		49324	-0.10608	0.0523841	-0.208751	-0.0034093	0.0428625		49229	-0.0108718	0.085597	-0.178639	0.156895	0.898931
Cholesteryl esters to total lipids ratio in chylomicrons and extremely large VLDL	49243	-0.104916	0.0247075	-0.153341	-0.0564899	2.17e-05		49229	-0.0950921	0.0466973	-0.186617	-0.003567	0.0417152		49324	-0.118149	0.0524121	-0.220875	-0.0154227	0.0241822		49229	-0.0242145	0.0858712	-0.192519	0.14409	0.777954
Free cholesterol to total lipids ratio in chylomicrons and extremely large VLDL	49243	-0.0703746	0.023669	-0.116765	-0.0239843	0.0029463		49229	-0.0776422	0.0447418	-0.165335	0.0100502	0.0826812		49324	-0.0600071	0.0510949	-0.160151	0.040137	0.240225		49229	0.0157414	0.0831891	-0.147306	0.178789	0.849917
Triglycerides to total lipids ratio in chylomicrons and extremely large VLDL	49243	0.058046	0.0246798	0.0096744	0.106418	0.0186747		49229	0.0677537	0.0469338	-0.0242349	0.159742	0.148851		49324	0.0455236	0.0528654	-0.0580907	0.149138	0.38917		49229	-0.0211643	0.086659	-0.191013	0.148684	0.807056
Phospholipids to total lipids ratio in very large VLDL	49959	0.0387849	0.0202281	-0.0008613	0.0784312	0.0551893		49945	0.121111	0.0389419	0.0447863	0.197436	0.0018706		50042	-0.070826	0.0450646	-0.159151	0.0174991	0.116031		49945	-0.192428	0.0735613	-0.336605	-0.0482503	0.0088997
Cholesterol to total lipids ratio in very large VLDL	49959	-0.177937	0.0216642	-0.220398	-0.135476	2.15e-16		49945	-0.100874	0.0407887	-0.180819	-0.0209299	0.0133949		50042	-0.276275	0.0463766	-0.367171	-0.185379	2.57e-09		49945	-0.181423	0.0754743	-0.32935	-0.033496	0.0162269
Cholesteryl esters to total lipids ratio in very large VLDL	49959	-0.178591	0.0217392	-0.221199	-0.135983	2.12e-16		49945	-0.110218	0.0411148	-0.190801	-0.0296343	0.0073461		50042	-0.266142	0.0467856	-0.35784	-0.174444	1.28e-08		49945	-0.161162	0.0762541	-0.310617	-0.0117064	0.0345595
Free cholesterol to total lipids ratio in very large VLDL	49959	-0.1433	0.0215631	-0.185563	-0.101037	3.02e-11		49945	-0.0478753	0.0401711	-0.126609	0.0308587	0.233346		50042	-0.263952	0.0459964	-0.354103	-0.173801	9.55e-09		49945	-0.223928	0.0744123	-0.369773	-0.0780823	0.0026187
Triglycerides to total lipids ratio in very large VLDL	49959	0.161711	0.0227507	0.117121	0.206302	1.18e-12		49945	0.0590824	0.0427323	-0.0246714	0.142836	0.166783		50042	0.294172	0.0482021	0.199698	0.388646	1.04e-09		49945	0.241155	0.0786461	0.087012	0.395299	0.002167
Phospholipids to total lipids ratio in large VLDL	50135	0.144866	0.0194022	0.106839	0.182894	8.24e-14		50121	0.190401	0.0372674	0.117358	0.263444	3.24e-07		50218	0.0813469	0.0417889	-0.0005578	0.163252	0.0515807		50121	-0.10585	0.0686893	-0.240478	0.0287789	0.123319
Cholesterol to total lipids ratio in large VLDL	50135	-0.133669	0.0251852	-0.183031	-0.0843066	1.11e-07		50121	-0.0535239	0.047798	-0.147206	0.0401585	0.262802		50218	-0.236652	0.0531088	-0.340744	-0.132561	8.35e-06		50121	-0.188306	0.0874053	-0.359617	-0.0169946	0.031209
Cholesteryl esters to total lipids ratio in large VLDL	50135	-0.19099	0.024787	-0.239571	-0.142408	1.31e-14		50121	-0.137741	0.0467371	-0.229344	-0.046138	0.0032072		50218	-0.25785	0.0524278	-0.360606	-0.155093	8.73e-07		50121	-0.125607	0.0856348	-0.293448	0.0422344	0.142438
Free cholesterol to total lipids ratio in large VLDL	50135	0.0622867	0.022521	0.0181464	0.106427	0.0056798		50121	0.179099	0.0440474	0.0927674	0.26543	4.78e-05		50218	-0.0917481	0.0482759	-0.186367	0.002871	0.0573684		50121	-0.273213	0.0809107	-0.431795	-0.114631	0.0007336
Triglycerides to total lipids ratio in large VLDL	50135	0.0122154	0.0230437	-0.0329494	0.0573802	0.596045		50121	-0.0728522	0.0442806	-0.159641	0.0139362	0.0999206		50218	0.124466	0.0485735	0.0292638	0.219668	0.0103943		50121	0.199204	0.0807419	0.0409528	0.357455	0.0136186
Phospholipids to total lipids ratio in medium VLDL	50138	-0.213169	0.0274426	-0.266956	-0.159383	7.98e-15		50124	-0.113609	0.0527803	-0.217056	-0.0101615	0.0313589		50221	-0.345147	0.0581952	-0.459207	-0.231086	3.01e-09		50124	-0.233732	0.0963932	-0.422659	-0.044805	0.0153177
Cholesterol to total lipids ratio in medium VLDL	50138	-0.277809	0.0266354	-0.330014	-0.225605	1.81e-25		50124	-0.200792	0.0505265	-0.299822	-0.101762	7.07e-05		50221	-0.379079	0.0566598	-0.490131	-0.268028	2.22e-11		50124	-0.18148	0.092777	-0.363319	0.0003601	0.0504554
Cholesteryl esters to total lipids ratio in medium VLDL	50138	-0.283401	0.026426	-0.335195	-0.231607	7.82e-27		50124	-0.204702	0.0499915	-0.302684	-0.106721	4.23e-05		50221	-0.386998	0.0562227	-0.497192	-0.276803	5.85e-12		50124	-0.18538	0.0918606	-0.365423	-0.0053362	0.0435857
Free cholesterol to total lipids ratio in medium VLDL	50138	-0.25203	0.027143	-0.305229	-0.19883	1.61e-20		50124	-0.182528	0.0519415	-0.284332	-0.0807245	0.0004412		50221	-0.343085	0.0577101	-0.456195	-0.229976	2.76e-09		50124	-0.163953	0.0951636	-0.35047	0.0225644	0.0849153
Triglycerides to total lipids ratio in medium VLDL	50138	0.268226	0.0268399	0.215621	0.320831	1.63e-23		50124	0.185133	0.0510391	0.0850982	0.285168	0.0002864		50221	0.377715	0.0570596	0.26588	0.48955	3.6e-11		50124	0.195609	0.0936254	0.0121065	0.379111	0.0366833
Phospholipids to total lipids ratio in small VLDL	50138	-0.263828	0.0263754	-0.315523	-0.212133	1.48e-23		50124	-0.179208	0.050142	-0.277485	-0.0809321	0.0003515		50221	-0.377727	0.0564597	-0.488387	-0.267068	2.23e-11		50124	-0.1994	0.0924679	-0.380633	-0.0181658	0.031051
Cholesterol to total lipids ratio in small VLDL	50138	-0.22484	0.027598	-0.278931	-0.170748	3.73e-16		50124	-0.118484	0.0527551	-0.221882	-0.0150854	0.0247094		50221	-0.367474	0.0586761	-0.482477	-0.252471	3.78e-10		50124	-0.250033	0.096727	-0.439614	-0.0604513	0.0097398
Cholesteryl esters to total lipids ratio in small VLDL	50138	-0.160749	0.0276647	-0.214971	-0.106527	6.22e-09		50124	-0.0426313	0.0531503	-0.146804	0.0615413	0.422501		50221	-0.318861	0.0585032	-0.433525	-0.204197	5.03e-08		50124	-0.27738	0.0970617	-0.467618	-0.0871431	0.0042662
Free cholesterol to total lipids ratio in small VLDL	50138	-0.273628	0.0262181	-0.325014	-0.222241	1.69e-25		50124	-0.196291	0.0498492	-0.293994	-0.0985884	8.23e-05		50221	-0.377711	0.05619	-0.487841	-0.267581	1.79e-11		50124	-0.182186	0.0919711	-0.362446	-0.0019259	0.047602
Triglycerides to total lipids ratio in small VLDL	50138	0.240735	0.0273152	0.187198	0.294272	1.22e-18		50124	0.139424	0.0521273	0.0372558	0.241591	0.0074802		50221	0.376734	0.0582009	0.262662	0.490806	9.61e-11		50124	0.238319	0.0957406	0.0506711	0.425967	0.0128024
Phospholipids to total lipids ratio in very small VLDL	50138	0.287412	0.0273335	0.233839	0.340984	7.37e-26		50124	0.365621	0.0532049	0.261341	0.4699	6.33e-12		50221	0.184807	0.0590422	0.0690862	0.300527	0.0017476		50124	-0.181104	0.0980979	-0.373372	0.0111645	0.0648698
Cholesterol to total lipids ratio in very small VLDL	50138	-0.340687	0.0279252	-0.395419	-0.285954	3.11e-34		50124	-0.314072	0.0531639	-0.418271	-0.209873	3.47e-09		50221	-0.378254	0.0599771	-0.495807	-0.260701	2.85e-10		50124	-0.0646618	0.0981788	-0.257089	0.127765	0.510145
Cholesteryl esters to total lipids ratio in very small VLDL	50138	-0.346926	0.0274833	-0.400792	-0.29306	1.57e-36		50124	-0.314757	0.0522125	-0.417091	-0.212422	1.66e-09		50221	-0.391877	0.0590015	-0.507518	-0.276236	3.1e-11		50124	-0.0775669	0.0963989	-0.266505	0.111371	0.421025
Free cholesterol to total lipids ratio in very small VLDL	50138	-0.211097	0.0307656	-0.271396	-0.150797	6.82e-12		50124	-0.22961	0.0594477	-0.346125	-0.113094	0.0001123		50221	-0.188123	0.0661826	-0.317838	-0.0584071	0.0044764		50124	0.0408975	0.109756	-0.174221	0.256016	0.709431
Triglycerides to total lipids ratio in very small VLDL	50138	0.321923	0.0283339	0.266389	0.377456	6.48e-30		50124	0.275277	0.0538393	0.169754	0.3808	3.17e-07		50221	0.386101	0.0606654	0.267199	0.505003	1.96e-10		50124	0.111426	0.0993275	-0.0832524	0.306104	0.261946
Phospholipids to total lipids ratio in IDL	50138	0.0884693	0.0284881	0.0326338	0.144305	0.0018997		50124	0.14392	0.0547318	0.0366471	0.251192	0.00855		50221	0.0132024	0.0604023	-0.105184	0.131589	0.826981		50124	-0.129374	0.100418	-0.32619	0.0674416	0.197622
Cholesterol to total lipids ratio in IDL	50138	-0.314575	0.0292977	-0.371997	-0.257152	6.81e-27		50124	-0.326707	0.0562869	-0.437027	-0.216387	6.46e-09		50221	-0.302196	0.0633734	-0.426406	-0.177987	1.86e-06		50124	0.025102	0.104303	-0.179328	0.229532	0.809815
Cholesteryl esters to total lipids ratio in IDL	50138	-0.292345	0.0287312	-0.348657	-0.236033	2.56e-24		50124	-0.298064	0.0551436	-0.406143	-0.189984	6.47e-08		50221	-0.288042	0.0620024	-0.409564	-0.166519	3.39e-06		50124	0.0110949	0.102035	-0.18889	0.21108	0.913412
Free cholesterol to total lipids ratio in IDL	50138	-0.205321	0.0301665	-0.264446	-0.146196	1e-11		50124	-0.226084	0.0583194	-0.340388	-0.11178	0.0001059		50221	-0.1806	0.0647426	-0.307493	-0.0537066	0.0052789		50124	0.0446606	0.107409	-0.165858	0.255179	0.677558
Triglycerides to total lipids ratio in IDL	50138	0.349431	0.0296356	0.291346	0.407515	4.35e-32		50124	0.343608	0.0568438	0.232196	0.455019	1.5e-09		50221	0.362305	0.064354	0.236173	0.488436	1.8e-08		50124	0.0174807	0.105547	-0.189388	0.22435	0.868456
Phospholipids to total lipids ratio in large LDL	50138	-0.0070911	0.0276919	-0.0613662	0.047184	0.797896		50124	-0.0795392	0.0544978	-0.186353	0.0272745	0.144429		50221	0.0903049	0.0598111	-0.0269228	0.207533	0.131086		50124	0.168774	0.100237	-0.0276874	0.365235	0.092231
Cholesterol to total lipids ratio in large LDL	50138	-0.299131	0.0305881	-0.359083	-0.23918	1.38e-22		50124	-0.277022	0.0597434	-0.394117	-0.159927	3.54e-06		50221	-0.335259	0.0646635	-0.461997	-0.208521	2.16e-07		50124	-0.0553579	0.108519	-0.268052	0.157336	0.609967
Cholesteryl esters to total lipids ratio in large LDL	50138	-0.111034	0.0303892	-0.170596	-0.0514728	0.0002584		50124	-0.100944	0.0594033	-0.217372	0.0154843	0.0892627		50221	-0.130599	0.0634153	-0.254891	-0.0063074	0.0394535		50124	-0.0248416	0.107187	-0.234923	0.18524	0.816724
Free cholesterol to total lipids ratio in large LDL	50138	-0.316091	0.0280985	-0.371163	-0.261019	2.33e-29		50124	-0.294597	0.0538805	-0.400201	-0.188993	4.56e-08		50221	-0.348176	0.0603549	-0.46647	-0.229883	7.98e-09		50124	-0.0542369	0.0991926	-0.248651	0.140177	0.584527
Triglycerides to total lipids ratio in large LDL	50138	0.313594	0.0308933	0.253044	0.374144	3.28e-24		50124	0.322154	0.0597205	0.205104	0.439204	6.88e-08		50221	0.308736	0.0655652	0.180231	0.437242	2.49e-06		50124	-0.0159411	0.109133	-0.229837	0.197955	0.883866
Phospholipids to total lipids ratio in medium LDL	50138	-0.0054615	0.0269656	-0.058313	0.0473901	0.839498		50124	0.117535	0.0522399	0.015147	0.219924	0.0244543		50221	-0.168337	0.056574	-0.27922	-0.0574538	0.002925		50124	-0.288969	0.0950687	-0.475301	-0.102638	0.002369
Cholesterol to total lipids ratio in medium LDL	50138	-0.236906	0.0301182	-0.295936	-0.177875	3.67e-15		50124	-0.301802	0.0594247	-0.418272	-0.185331	3.8e-07		50221	-0.156685	0.0634527	-0.28105	-0.0323204	0.0135368		50124	0.148946	0.107692	-0.0621257	0.360018	0.16664
Cholesteryl esters to total lipids ratio in medium LDL	50138	0.0568441	0.0266382	0.0046343	0.109054	0.032848		50124	-0.0419173	0.0505733	-0.141039	0.0572046	0.407194		50221	0.184598	0.0549935	0.0768131	0.292384	0.0007887		50124	0.232217	0.0916253	0.0526347	0.411799	0.0112634
Free cholesterol to total lipids ratio in medium LDL	50138	-0.275172	0.0277888	-0.329637	-0.220707	4.07e-23		50124	-0.233836	0.053021	-0.337755	-0.129916	1.03e-05		50221	-0.332059	0.0596138	-0.4489	-0.215218	2.54e-08		50124	-0.100533	0.0978093	-0.292236	0.0911697	0.304022
Triglycerides to total lipids ratio in medium LDL	50138	0.261172	0.0301179	0.202142	0.320202	4.26e-18		50124	0.268227	0.0585316	0.153507	0.382946	4.59e-06		50221	0.258064	0.0643452	0.13195	0.384179	6.06e-05		50124	-0.0127354	0.1073	-0.22304	0.19757	0.905522
Phospholipids to total lipids ratio in small LDL	50138	-0.0291686	0.0263208	-0.0807564	0.0224192	0.267778		50124	0.0955405	0.0502314	-0.0029112	0.193992	0.05717		50221	-0.19042	0.0551879	-0.298586	-0.0822534	0.0005598		50124	-0.292988	0.0918949	-0.473099	-0.112877	0.0014311
Cholesterol to total lipids ratio in small LDL	50138	-0.213586	0.0293981	-0.271205	-0.155967	3.72e-13		50124	-0.292172	0.0563978	-0.402709	-0.181634	2.21e-07		50221	-0.117388	0.0610702	-0.237084	0.002307	0.0545822		50124	0.180578	0.10202	-0.0193771	0.380532	0.0767223
Cholesteryl esters to total lipids ratio in small LDL	50138	0.0215247	0.0270792	-0.0315496	0.074599	0.426684		50124	-0.0916032	0.0512714	-0.192093	0.0088869	0.0739969		50221	0.166764	0.0556923	0.0576091	0.275919	0.00275		50124	0.265516	0.0928389	0.0835546	0.447476	0.0042369
Free cholesterol to total lipids ratio in small LDL	50138	-0.241403	0.0290048	-0.298251	-0.184554	8.59e-17		50124	-0.200575	0.0558642	-0.310067	-0.091083	0.0003302		50221	-0.298617	0.0623978	-0.420915	-0.17632	1.7e-06		50124	-0.0997756	0.103081	-0.301811	0.10226	0.333078
Triglycerides to total lipids ratio in small LDL	50138	0.266334	0.0296461	0.208228	0.324439	2.62e-19		50124	0.23153	0.0568688	0.120069	0.34299	4.68e-05		50221	0.317363	0.0630085	0.193868	0.440857	4.73e-07		50124	0.0862736	0.104208	-0.117971	0.290518	0.40773
Phospholipids to total lipids ratio in very large HDL	50121	-0.207358	0.0304715	-0.267081	-0.147635	1.01e-11		50107	-0.132163	0.0574665	-0.244796	-0.019531	0.0214578		50204	-0.304316	0.0646297	-0.430988	-0.177644	2.49e-06		50107	-0.176104	0.105729	-0.38333	0.0311213	0.0957901
Cholesterol to total lipids ratio in very large HDL	50121	0.0582642	0.031817	-0.004096	0.120624	0.0670667		50107	0.0190985	0.0612375	-0.100925	0.139122	0.755134		50204	0.106292	0.0678068	-0.0266071	0.239191	0.116982		50107	0.0887336	0.112504	-0.13177	0.309237	0.430279
Cholesteryl esters to total lipids ratio in very large HDL	50121	-0.261078	0.0328354	-0.325435	-0.196722	1.85e-15		50107	-0.280515	0.0627119	-0.403428	-0.157602	7.71e-06		50204	-0.240505	0.0699016	-0.37751	-0.1035	0.0005804		50107	0.040319	0.115208	-0.185485	0.266123	0.726364
Free cholesterol to total lipids ratio in very large HDL	50121	0.311761	0.0293732	0.254191	0.369332	2.57e-26		50107	0.278217	0.0552664	0.169897	0.386538	4.8e-07		50204	0.35584	0.0633313	0.231713	0.479967	1.92e-08		50107	0.0793533	0.102564	-0.121669	0.280376	0.439113
Triglycerides to total lipids ratio in very large HDL	50121	0.292139	0.0312653	0.23086	0.353417	9.29e-21		50107	0.21003	0.0575178	0.0972969	0.322763	0.0002607		50204	0.401278	0.0675199	0.268942	0.533615	2.8e-09		50107	0.196248	0.107909	-0.0152497	0.407746	0.0689658
Phospholipids to total lipids ratio in large HDL	50138	0.429866	0.0292733	0.372491	0.48724	0		50124	0.341415	0.0552479	0.233131	0.449699	6.42e-10		50221	0.548552	0.0632152	0.424652	0.672451	4.04e-18		50124	0.209139	0.101951	0.0093178	0.40896	0.0402321
Cholesterol to total lipids ratio in large HDL	50138	-0.414487	0.0292242	-0.471766	-0.357209	0		50124	-0.341703	0.0548277	-0.449164	-0.234243	4.6e-10		50221	-0.509873	0.0628978	-0.63315	-0.386596	5.22e-16		50124	-0.172907	0.10137	-0.371588	0.0257737	0.0880621
Cholesteryl esters to total lipids ratio in large HDL	50138	-0.413852	0.029356	-0.471389	-0.356316	0		50124	-0.381111	0.0555514	-0.48999	-0.272232	6.86e-12		50221	-0.456231	0.0632884	-0.580274	-0.332188	5.65e-13		50124	-0.0797857	0.102579	-0.280837	0.121266	0.436689
Free cholesterol to total lipids ratio in large HDL	50138	-0.268862	0.031729	-0.33105	-0.206674	2.38e-17		50124	-0.0588576	0.060495	-0.177426	0.0597103	0.330586		50221	-0.54624	0.0683159	-0.680136	-0.412343	1.29e-15		50124	-0.490722	0.111664	-0.709579	-0.271864	1.11e-05
Triglycerides to total lipids ratio in large HDL	50138	0.295633	0.029702	0.237418	0.353848	2.44e-23		50124	0.255765	0.0549993	0.147969	0.363562	3.31e-06		50221	0.345309	0.0654356	0.217058	0.473561	1.31e-07		50124	0.0956298	0.104309	-0.108812	0.300071	0.35925
Phospholipids to total lipids ratio in medium HDL	50138	0.363389	0.026419	0.311609	0.41517	0		50124	0.387833	0.0507971	0.288273	0.487394	2.26e-14		50221	0.330357	0.0579114	0.216852	0.443861	1.17e-08		50124	-0.0543872	0.0943295	-0.23927	0.130495	0.564233
Cholesterol to total lipids ratio in medium HDL	50138	-0.318162	0.0263987	-0.369903	-0.266422	1.89e-33		50124	-0.334498	0.0505948	-0.433662	-0.235333	3.81e-11		50221	-0.295121	0.0573494	-0.407524	-0.182719	2.66e-07		50124	0.0356049	0.0937558	-0.148153	0.219363	0.704122
Cholesteryl esters to total lipids ratio in medium HDL	50138	-0.290099	0.0276972	-0.344385	-0.235814	1.14e-25		50124	-0.305266	0.0530284	-0.4092	-0.201332	8.58e-09		50221	-0.269276	0.0598314	-0.386543	-0.152008	6.78e-06		50124	0.0328412	0.0980098	-0.159254	0.224937	0.737564
Free cholesterol to total lipids ratio in medium HDL	50138	-0.283694	0.0243224	-0.331365	-0.236023	1.95e-31		50124	-0.297289	0.046542	-0.38851	-0.206069	1.69e-10		50221	-0.262448	0.0523116	-0.364977	-0.159919	5.25e-07		50124	0.0304246	0.0859405	-0.138016	0.198865	0.723324
Triglycerides to total lipids ratio in medium HDL	50138	0.260516	0.026733	0.208121	0.312912	1.94e-22		50124	0.269882	0.0503106	0.171275	0.368489	8.13e-08		50221	0.246303	0.0578075	0.133003	0.359604	2.04e-05		50124	-0.019646	0.093716	-0.203326	0.164034	0.833954
Phospholipids to total lipids ratio in small HDL	50138	0.0797701	0.0271224	0.0266111	0.132929	0.0032704		50124	-0.0697072	0.0532654	-0.174105	0.034691	0.190644		50221	0.283069	0.0583087	0.168786	0.397352	1.21e-06		50124	0.35031	0.0974856	0.159242	0.541378	0.0003263
Cholesterol to total lipids ratio in small HDL	50138	-0.249102	0.0282605	-0.304491	-0.193712	1.2e-18		50124	-0.170719	0.0538903	-0.276342	-0.0650956	0.0015355		50221	-0.356705	0.0604026	-0.475092	-0.238318	3.52e-09		50124	-0.185567	0.09907	-0.37974	0.0086068	0.0610563
Cholesteryl esters to total lipids ratio in small HDL	50138	-0.198771	0.0284057	-0.254446	-0.143097	2.6e-12		50124	-0.161635	0.0540276	-0.267527	-0.0557426	0.0027742		50221	-0.253282	0.0605309	-0.37192	-0.134644	2.86e-05		50124	-0.089131	0.0992875	-0.283731	0.105469	0.369342
Free cholesterol to total lipids ratio in small HDL	50138	-0.170904	0.0238388	-0.217628	-0.124181	7.55e-13		50124	-0.0306633	0.0450564	-0.118972	0.0576456	0.496154		50221	-0.351422	0.0509372	-0.451257	-0.251587	5.23e-12		50124	-0.327891	0.082764	-0.490106	-0.165677	7.44e-05
Triglycerides to total lipids ratio in small HDL	50138	0.274469	0.0258779	0.223749	0.325188	2.79e-26		50124	0.304343	0.0495699	0.207187	0.401498	8.27e-10		50221	0.235237	0.0560285	0.125423	0.345051	2.69e-05		50124	-0.0673893	0.0917872	-0.247289	0.11251	0.462832
Conventional biochemistry measures (non-NMR)
Total cholesterol	199673	-0.186976	0.013471	-0.213379	-0.160574	0		199622	-0.101489	0.0264606	-0.153351	-0.0496277	0.0001253		199985	-0.290952	0.02867	-0.347144	-0.234759	3.37e-24		199622	-0.191576	0.0473748	-0.284428	-0.0987227	5.26e-05
Cholesterol in LDL	199272	-0.140154	0.0135565	-0.166724	-0.113584	4.72e-25		199221	-0.016016	0.0268733	-0.0686868	0.0366547	0.551187		199583	-0.295039	0.0290856	-0.352046	-0.238032	3.53e-24		199221	-0.277966	0.0482265	-0.372488	-0.183444	8.23e-09
Cholesterol in HDL	184796	-0.299377	0.0109252	-0.32079	-0.277964	0		184752	-0.396944	0.0219403	-0.439946	-0.353942	0		185085	-0.168228	0.0234964	-0.21428	-0.122176	8.08e-13		184752	0.218035	0.0392918	0.141024	0.295045	2.87e-08
Total trigylcerides	199467	0.199809	0.0149356	0.170536	0.229083	0		199416	0.22732	0.0292831	0.169926	0.284713	8.31e-15		199777	0.157386	0.0316753	0.0953035	0.219469	6.74e-07		199416	-0.0614248	0.052438	-0.164202	0.0413519	0.241447
Apolipoprotein B	198364	-0.0700104	0.0137323	-0.0969252	-0.0430957	3.43e-07		198314	0.139904	0.0281102	0.0848088	0.194999	6.46e-07		198674	-0.335099	0.0300641	-0.394023	-0.276174	7.48e-29		198314	-0.46908	0.0504113	-0.567884	-0.370275	1.34e-20
Apolipoprotein A	184520	-0.243769	0.0117158	-0.266731	-0.220806	0		184477	-0.395358	0.0237851	-0.441976	-0.34874	0		184809	-0.0453935	0.0252185	-0.0948207	0.0040338	0.071859		184477	0.339713	0.0426424	0.256136	0.423291	1.63e-15
Glucose	184671	0.181527	0.0156341	0.150885	0.21217	3.62e-31		184628	0.149162	0.0306844	0.0890221	0.209303	1.17e-06		184960	0.222512	0.0335547	0.156746	0.288278	3.33e-11		184628	0.0725688	0.0554401	-0.0360917	0.181229	0.190548
Creatinine	199565	0.0327117	0.0152392	0.0028434	0.0625801	0.0318293		199514	0.0733896	0.0270193	0.0204328	0.126347	0.0066038		199876	-0.0220824	0.0314375	-0.0836988	0.039534	0.482416		199514	-0.0902826	0.0492962	-0.186901	0.0063363	0.0670365
Albumin	184898	-0.116119	0.0137334	-0.143036	-0.0892015	2.79e-17		184854	-0.0690074	0.0269678	-0.121863	-0.0161515	0.010501		185187	-0.175388	0.0291034	-0.23243	-0.118346	1.68e-09		184854	-0.104703	0.0483965	-0.199559	-0.009848	0.0305066

## Sheet: ST4. MR_women
S Table 4 Mendelian randomization estimates of the effect of BMI and WHR on metabolic traits among women in UK Biobank
Note: P-values shown as 0.00E+00 represent approximately P<1*10-300 (below limit of estimation)
	General adiposity, women														Central adiposity, women
	BMI, per SD higher														WHR, per SD higher
	Adj. for age, GenPC1-10							Adj. for age, GenPC1-10, WHR							Adj. for age, GenPC1-10							Adj. for age, GenPC1-10, BMI
Standardized outcome	N	Beta	SE	LCL	UCL	P-value		N	Beta	SE	LCL	UCL	P-value		N	Beta	SE	LCL	UCL	P-value		N	Beta	SE	LCL	UCL	P-value
Total cholesterol	59223	-0.13708	0.0198443	-0.175975	-0.0981863	4.92e-12		59201	-0.117919	0.0216909	-0.160433	-0.075406	5.44e-08		59275	-0.0849732	0.0266624	-0.137231	-0.0327158	0.0014376		59201	-0.0607687	0.0281434	-0.115929	-0.0056087	0.0308306
Total cholesterol minus HDL-C	59223	-0.04427	0.0203782	-0.0842105	-0.0043296	0.0298235		59201	-0.0905367	0.0222035	-0.134055	-0.0470186	4.55e-05		59275	0.133253	0.027234	0.0798753	0.186631	9.94e-07		59201	0.151557	0.0288525	0.0950068	0.208106	1.5e-07
Remnant cholesterol (non-HDL, non-LDL -cholesterol)	59223	-0.0250225	0.0204967	-0.0651952	0.0151503	0.222159		59201	-0.0838047	0.0223443	-0.127599	-0.0400107	0.0001764		59275	0.175477	0.0274039	0.121767	0.229188	1.52e-10		59201	0.192098	0.0290634	0.135134	0.249061	3.85e-11
VLDL cholesterol	59223	0.0784677	0.0205191	0.0382509	0.118684	0.0001312		59201	-0.0561261	0.0222785	-0.0997912	-0.0124609	0.0117593		59275	0.42729	0.0273082	0.373767	0.480813	0		59201	0.438031	0.0289796	0.381232	0.49483	0
Clinical LDL cholesterol	59223	-0.0670941	0.0203072	-0.106896	-0.0272927	0.0009533		59201	-0.0843354	0.0221342	-0.127718	-0.0409533	0.0001389		59275	0.0399866	0.0272186	-0.0133609	0.0933342	0.141808		59201	0.0573395	0.0287903	0.0009116	0.113767	0.0464118
LDL cholesterol	59223	-0.0612007	0.0202719	-0.100933	-0.0214685	0.0025362		59201	-0.093938	0.0220781	-0.13721	-0.0506657	2.09e-05		59275	0.0883751	0.0270995	0.035261	0.141489	0.0011097		59201	0.107675	0.0286681	0.0514866	0.163863	0.0001727
HDL cholesterol	59223	-0.281425	0.0192264	-0.319108	-0.243742	0		59201	-0.107354	0.0210174	-0.148547	-0.0661602	3.26e-07		59275	-0.587207	0.0261273	-0.638416	-0.535999	0		59201	-0.564452	0.0272553	-0.617871	-0.511032	0
Total triglycerides	59223	0.175359	0.0184839	0.139131	0.211587	2.38e-21		59201	-0.0139435	0.0198036	-0.0527579	0.0248708	0.481376		59275	0.612791	0.0241769	0.565405	0.660176	0		59201	0.614835	0.0255686	0.564722	0.664949	0
Triglycerides in VLDL	59223	0.177886	0.0182999	0.142019	0.213753	2.46e-22		59201	-0.0121529	0.0195961	-0.0505605	0.0262547	0.535146		59275	0.615165	0.0239315	0.56826	0.66207	0		59201	0.616961	0.0253074	0.56736	0.666563	0
Triglycerides in LDL	59223	0.144638	0.019102	0.107199	0.182078	3.68e-14		59201	-0.0013706	0.0206101	-0.0417657	0.0390244	0.946977		59275	0.47642	0.02518	0.427068	0.525772	0		59201	0.4758	0.0266067	0.423652	0.527948	0
Triglycerides in HDL	59223	0.118739	0.0201529	0.0792403	0.158238	3.82e-09		59201	-0.0426676	0.0217719	-0.0853398	4.58e-06	0.0500246		59275	0.517266	0.0266685	0.464997	0.569535	0		59201	0.524701	0.0281837	0.469462	0.57994	0
Total phospholipids in lipoprotein particles	59223	-0.112746	0.0196922	-0.151342	-0.0741505	1.03e-08		59201	-0.107186	0.0215245	-0.149374	-0.064999	6.37e-07		59275	-0.0383939	0.0263804	-0.0900985	0.0133108	0.145561		59201	-0.0167474	0.0278426	-0.0713178	0.037823	0.547505
Phospholipids in VLDL	59223	0.137957	0.0197565	0.0992345	0.176679	2.89e-12		59201	-0.0342462	0.0213126	-0.0760181	0.0075257	0.108087		59275	0.553744	0.0260768	0.502635	0.604854	0		59201	0.559894	0.0276404	0.50572	0.614069	0
Phospholipids in LDL	59223	-0.036641	0.020389	-0.0766027	0.0033207	0.0723205		59201	-0.0758095	0.0221921	-0.119305	-0.0323138	0.0006353		59275	0.113229	0.0272442	0.059831	0.166626	3.24e-05		59201	0.128731	0.028829	0.0722274	0.185235	7.99e-06
Phospholipids in HDL	59223	-0.204346	0.0194951	-0.242556	-0.166136	1.05e-25		59201	-0.0851368	0.0213615	-0.127005	-0.043269	6.73e-05		59275	-0.404078	0.0264411	-0.455901	-0.352254	0		59201	-0.386495	0.0277176	-0.440821	-0.33217	0
Total esterified cholesterol	59223	-0.148391	0.0197731	-0.187146	-0.109637	6.16e-14		59201	-0.117814	0.0216193	-0.160187	-0.0754412	5.05e-08		59275	-0.122099	0.0265907	-0.174216	-0.0699821	4.39e-06		59201	-0.0978442	0.0280432	-0.152808	-0.0428805	0.0004847
Cholesteryl esters in VLDL	59223	0.0490463	0.0207306	0.008415	0.0896775	0.0179871		59201	-0.0632587	0.0225682	-0.107492	-0.0190258	0.005063		59275	0.353541	0.0276898	0.29927	0.407812	2.48e-37		59201	0.365762	0.0293809	0.308177	0.423348	1.42e-35
Cholesteryl esters in LDL	59223	-0.0419294	0.0202905	-0.081698	-0.0021607	0.0387856		59201	-0.091853	0.0220788	-0.135127	-0.0485793	3.18e-05		59275	0.144713	0.0270698	0.0916574	0.197769	9e-08		59201	0.163498	0.0286552	0.107335	0.219661	1.16e-08
Cholesteryl esters in HDL	59223	-0.280752	0.0191972	-0.318378	-0.243126	0		59201	-0.10303	0.0209852	-0.144161	-0.0619002	9.12e-07		59275	-0.598261	0.0260782	-0.649374	-0.547149	0		59201	-0.576304	0.0272163	-0.629647	-0.522961	0
Total free cholesterol	59223	-0.105958	0.0200436	-0.145243	-0.0666733	1.25e-07		59201	-0.115875	0.0218955	-0.158789	-0.0729604	1.21e-07		59275	0.010035	0.0268751	-0.0426392	0.0627092	0.708854		59201	0.0336392	0.0284297	-0.0220819	0.0893604	0.236713
Free cholesterol in VLDL	59223	0.115109	0.020051	0.0758097	0.154408	9.42e-09		59201	-0.0445984	0.0216822	-0.0870947	-0.0021022	0.039694		59275	0.511022	0.0265479	0.458989	0.563055	0		59201	0.519402	0.0281634	0.464203	0.574601	0
Free cholesterol in LDL	59223	-0.110106	0.0201354	-0.149571	-0.0706414	4.54e-08		59201	-0.0958933	0.0219653	-0.138945	-0.052842	1.27e-05		59275	-0.064807	0.0270366	-0.117798	-0.0118163	0.0165294		59201	-0.0448743	0.0285463	-0.100824	0.0110755	0.115955
Free cholesterol in HDL	59223	-0.275075	0.019392	-0.313082	-0.237067	0		59201	-0.119029	0.0212015	-0.160583	-0.0774749	1.97e-08		59275	-0.53076	0.0263632	-0.582431	-0.47909	0		59201	-0.50594	0.0274862	-0.559812	-0.452068	0
Total lipids in lipoprotein particles	59223	-0.0493866	0.0199631	-0.0885136	-0.0102597	0.0133648		59201	-0.102887	0.021728	-0.145473	-0.0603008	2.19e-06		59275	0.154243	0.0265481	0.10221	0.206277	6.25e-09		59201	0.174975	0.0281278	0.119846	0.230105	4.95e-10
Total lipids in VLDL	59223	0.151443	0.0192501	0.113713	0.189172	3.63e-15		59201	-0.0301591	0.0207023	-0.0707349	0.0104167	0.145172		59275	0.584666	0.0252965	0.535086	0.634246	0		59201	0.590055	0.0268082	0.537512	0.642598	0
Total lipids in LDL	59223	-0.0434733	0.0203087	-0.0832777	-0.0036689	0.0323045		59201	-0.0866158	0.0221072	-0.129945	-0.0432864	8.93e-05		59275	0.123855	0.027108	0.0707247	0.176986	4.9e-06		59201	0.141572	0.0286881	0.0853445	0.1978	8.02e-07
Total lipids in HDL	59223	-0.23591	0.0194062	-0.273946	-0.197875	5.3e-34		59201	-0.100022	0.0212523	-0.141676	-0.0583686	2.52e-06		59275	-0.461363	0.0263609	-0.513029	-0.409697	0		59201	-0.44051	0.0275685	-0.494544	-0.386477	0
Total concentration of lipoprotein particles	59223	-0.147398	0.0197063	-0.186021	-0.108774	7.45e-14		59201	-0.0881649	0.0216386	-0.130576	-0.045754	4.61e-05		59275	-0.209363	0.0266464	-0.261589	-0.157138	3.93e-15		59201	-0.190827	0.0280408	-0.245786	-0.135868	1.01e-11
Concentration of VLDL particles	59223	0.101789	0.0202493	0.0621011	0.141477	4.99e-07		59201	-0.0530498	0.0219598	-0.0960902	-0.0100094	0.0157019		59275	0.493948	0.0268459	0.441331	0.546565	0		59201	0.503972	0.0284867	0.448139	0.559805	0
Concentration of LDL particles	59223	-0.0154337	0.0203966	-0.0554103	0.0245428	0.44924		59201	-0.0804307	0.022227	-0.123995	-0.0368665	0.0002962		59275	0.196271	0.0272617	0.142839	0.249703	6.04e-13		59201	0.212445	0.0288931	0.155815	0.269074	1.94e-13
Concentration of HDL particles	59223	-0.152383	0.0197794	-0.19115	-0.113616	1.32e-14		59201	-0.0798354	0.0217398	-0.122445	-0.0372261	0.0002404		59275	-0.251123	0.0267968	-0.303644	-0.198602	7.16e-21		59201	-0.234212	0.0281927	-0.289469	-0.178955	9.77e-17
Average diameter for VLDL particles	59223	0.214799	0.0180071	0.179506	0.250093	8.4e-33		59201	0.0191126	0.0192348	-0.0185868	0.0568121	0.320393		59275	0.639824	0.0235575	0.593652	0.685996	0		59201	0.635288	0.0248007	0.586679	0.683896	0
Average diameter for LDL particles	59223	-0.130809	0.0185526	-0.167171	-0.0944463	1.78e-12		59201	-0.0168566	0.0202809	-0.0566065	0.0228933	0.405886		59275	-0.372568	0.0249556	-0.42148	-0.323656	0		59201	-0.369982	0.0262949	-0.421519	-0.318445	0
Average diameter for HDL particles	59223	-0.326189	0.0182734	-0.362004	-0.290374	0		59201	-0.124405	0.0196931	-0.163002	-0.0858069	2.66e-10		59275	-0.681092	0.0248174	-0.729733	-0.632451	0		59201	-0.655372	0.0257171	-0.705777	-0.604967	0
Phosphoglycerides	59183	-0.0991241	0.019707	-0.137749	-0.0604991	4.91e-07		59161	-0.0958919	0.0215278	-0.138086	-0.0536981	8.42e-06		59235	-0.0286691	0.026431	-0.080473	0.0231348	0.278066		59161	-0.009273	0.0278678	-0.0638928	0.0453468	0.739324
Ratio of triglycerides to phosphoglycerides	59183	0.227826	0.0167718	0.194954	0.260698	0		59161	0.027984	0.0180067	-0.0073085	0.0632765	0.120163		59235	0.654832	0.0222004	0.61132	0.698344	0		59161	0.648417	0.0233405	0.60267	0.694163	0
Total cholines	59183	-0.132177	0.0196165	-0.170625	-0.0937297	1.6e-11		59161	-0.10942	0.0214623	-0.151485	-0.0673544	3.43e-07		59235	-0.0947819	0.0263786	-0.146483	-0.0430808	0.0003267		59161	-0.072491	0.0277832	-0.126945	-0.018037	0.0090762
Phosphatidylcholines	59183	-0.140552	0.0197063	-0.179176	-0.101928	9.87e-13		59161	-0.125161	0.0215398	-0.167378	-0.0829433	6.22e-09		59235	-0.0737649	0.0264895	-0.125683	-0.0218465	0.0053579		59161	-0.048497	0.0278555	-0.103093	0.0060987	0.0816796
Sphingomyelins	59183	-0.159261	0.0195231	-0.197525	-0.120996	3.42e-16		59161	-0.0854138	0.0214238	-0.127404	-0.0434238	6.7e-05		59235	-0.256181	0.0263266	-0.30778	-0.204582	2.23e-22		59161	-0.238299	0.0277577	-0.292704	-0.183895	9.08e-18
Apolipoprotein B	59223	-0.0085761	0.0204725	-0.0487015	0.0315493	0.675282		59201	-0.0756631	0.0223088	-0.119388	-0.0319387	0.0006948		59275	0.204059	0.0273677	0.15042	0.257699	8.9e-14		59201	0.219183	0.0290114	0.162321	0.276044	4.19e-14
Apolipoprotein A1	59223	-0.198273	0.019585	-0.236659	-0.159888	4.33e-24		59201	-0.0928175	0.0214815	-0.13492	-0.0507146	1.55e-05		59275	-0.360906	0.0265733	-0.412989	-0.308823	0		59201	-0.341467	0.0278571	-0.396066	-0.286868	1.53e-34
Ratio of apolipoprotein B to apolipoprotein A1	59223	0.100847	0.0194481	0.0627291	0.138964	2.16e-07		59201	-0.0101834	0.021196	-0.0517268	0.0313599	0.630914		59275	0.359209	0.0262262	0.307807	0.410612	0		59201	0.360921	0.0277203	0.30659	0.415251	9.41e-39
Total fatty acids	59183	0.0715136	0.0193209	0.0336454	0.109382	0.0002144		59161	-0.0348926	0.0208468	-0.0757515	0.0059664	0.0941774		59235	0.339317	0.0254814	0.289374	0.389259	0		59161	0.345979	0.0269825	0.293094	0.398863	1.23e-37
Degree of unsaturation	59183	-0.177324	0.0185116	-0.213606	-0.141041	9.8e-22		59161	-0.0955147	0.0199991	-0.134712	-0.0563172	1.79e-06		59235	-0.285857	0.0250332	-0.334921	-0.236793	3.36e-30		59161	-0.265123	0.0260997	-0.316278	-0.213969	3.05e-24
Omega-3 fatty acids	59183	-0.0233108	0.0200111	-0.0625319	0.0159103	0.244062		59161	-0.0989409	0.0220097	-0.142079	-0.0558027	6.95e-06		59235	0.224503	0.0273031	0.17099	0.278016	1.99e-16		59161	0.24512	0.0286991	0.188871	0.301369	1.33e-17
Omega-6 fatty acids	59183	-0.062729	0.0200384	-0.102004	-0.0234544	0.0017455		59161	-0.0998198	0.0218468	-0.142639	-0.0570008	4.9e-06		59235	0.10162	0.0267336	0.0492235	0.154017	0.000144		59161	0.121812	0.0283093	0.0663272	0.177298	1.69e-05
Polyunsaturated fatty acids	59183	-0.0595605	0.0198662	-0.0984975	-0.0206235	0.0027168		59161	-0.111688	0.0216501	-0.154121	-0.0692543	2.49e-07		59235	0.147545	0.0265748	0.0954598	0.199631	2.82e-08		59161	0.170303	0.028081	0.115265	0.225341	1.32e-09
Monounsaturated fatty acids	59183	0.173691	0.0184591	0.137512	0.20987	4.98e-21		59161	0.0408057	0.0197247	0.002146	0.0794654	0.0385683		59235	0.440447	0.0243355	0.392751	0.488144	0		59161	0.431208	0.0255732	0.381086	0.481331	0
Saturated fatty acids	59183	0.0801511	0.0190572	0.0427998	0.117502	2.6e-05		59161	-0.0289131	0.020534	-0.069159	0.0113329	0.159114		59235	0.349124	0.0251091	0.299911	0.398336	0		59161	0.354686	0.0265891	0.302573	0.4068	0
Linoleic acid	59183	-0.0996962	0.0202301	-0.139346	-0.0600459	8.3e-07		59161	-0.135342	0.0220882	-0.178634	-0.0920494	8.94e-10		59235	0.0900576	0.0270366	0.0370668	0.143048	0.0008655		59161	0.117043	0.0286227	0.0609436	0.173143	4.33e-05
Docosahexaenoic acid	59183	-0.127795	0.0196182	-0.166246	-0.089344	7.31e-11		59161	-0.138125	0.0214922	-0.180249	-0.0960015	1.3e-10		59235	0.0048614	0.0269243	-0.0479092	0.057632	0.856714		59161	0.0337714	0.0280496	-0.0212048	0.0887476	0.228594
Ratio of omega-3 fatty acids to total fatty acids	59183	-0.0607816	0.0201482	-0.100271	-0.0212918	0.0025552		59161	-0.0851854	0.0221935	-0.128684	-0.041687	0.0001239		59235	0.0607844	0.0274654	0.0069532	0.114616	0.026889		59161	0.0788355	0.0288053	0.0223782	0.135293	0.0062032
Ratio of omega-6 fatty acids to total fatty acids	59183	-0.237096	0.0171373	-0.270684	-0.203507	0		59161	-0.0890066	0.0182403	-0.124757	-0.0532564	1.06e-06		59235	-0.499065	0.0226917	-0.54354	-0.45459	0		59161	-0.480305	0.0236587	-0.526675	-0.433934	0
Ratio of polyunsaturated fatty acids to total fatty acids	59183	-0.253314	0.0171081	-0.286845	-0.219783	0		59161	-0.120774	0.0181213	-0.156291	-0.0852566	2.65e-11		59235	-0.4555	0.0228191	-0.500225	-0.410775	0		59161	-0.430005	0.0235442	-0.47615	-0.383859	0
Ratio of monounsaturated fatty acids to total fatty acids	59183	0.306362	0.017128	0.272792	0.339933	0		59161	0.162406	0.0181579	0.126817	0.197994	3.75e-19		59235	0.500908	0.0231516	0.455532	0.546285	0		59161	0.466438	0.0236377	0.420109	0.512767	0
Ratio of saturated fatty acids to total fatty acids	59183	0.0658538	0.0187064	0.0291899	0.102518	0.0004309		59161	0.00862	0.0202542	-0.0310776	0.0483176	0.670406		59235	0.188088	0.0249296	0.139227	0.236949	4.53e-14		59161	0.186528	0.0262889	0.135002	0.238053	1.29e-12
Ratio of linoleic acid to total fatty acids	59183	-0.284949	0.0179131	-0.320058	-0.24984	0		59161	-0.174823	0.0192817	-0.212614	-0.137031	1.23e-19		59235	-0.392129	0.0240881	-0.439341	-0.344917	0		59161	-0.35694	0.0249663	-0.405873	-0.308007	0
Ratio of docosahexaenoic acid to total fatty acids	59183	-0.165042	0.0192435	-0.202758	-0.127325	9.78e-18		59161	-0.11439	0.0209359	-0.155423	-0.073356	4.66e-08		59235	-0.188725	0.0261558	-0.23999	-0.137461	5.38e-13		59161	-0.164539	0.0271716	-0.217794	-0.111284	1.4e-09
Ratio of polyunsaturated fatty acids to monounsaturated fatty acids	59183	-0.297542	0.0177194	-0.332272	-0.262813	0		59161	-0.149932	0.0188067	-0.186792	-0.113071	1.56e-15		59235	-0.510495	0.023789	-0.557121	-0.46387	0		59161	-0.478976	0.0243848	-0.52677	-0.431183	0
Ratio of omega-6 fatty acids to omega-3 fatty acids	59183	-0.0149313	0.0190616	-0.0522913	0.0224287	0.433441		59161	0.0410125	0.0216068	-0.0013361	0.0833611	0.0576792		59235	-0.172715	0.0262562	-0.224176	-0.121254	4.77e-11		59161	-0.181536	0.0279907	-0.236397	-0.126675	8.84e-11
Alanine	59221	0.0433877	0.0203012	0.0035981	0.0831773	0.0325817		59199	-0.0205676	0.0221152	-0.0639126	0.0227774	0.352361		59273	0.204048	0.0271461	0.150842	0.257253	5.62e-14		59199	0.207093	0.0286347	0.15097	0.263216	4.75e-13
Glutamine	59077	-0.0725208	0.020018	-0.111755	-0.0332862	0.0002915		59055	-0.0254417	0.0217622	-0.0680948	0.0172114	0.242372		59129	-0.159954	0.0269729	-0.21282	-0.107088	3.03e-09		59055	-0.154607	0.0283801	-0.210231	-0.0989829	5.1e-08
Glycine	59177	-0.145245	0.0225407	-0.189424	-0.101066	1.17e-10		59155	-0.0732114	0.0244033	-0.121041	-0.0253818	0.0026993		59229	-0.253126	0.0301455	-0.31221	-0.194041	4.59e-17		59155	-0.236725	0.0316458	-0.29875	-0.174701	7.41e-14
Histidine	59126	-0.0159415	0.0195735	-0.0543049	0.0224219	0.415392		59104	-0.0320535	0.0211789	-0.0735633	0.0094562	0.130161		59178	0.0439447	0.0280703	-0.011072	0.0989615	0.11746		59104	0.0510841	0.0294402	-0.0066176	0.108786	0.0827087
Total concentration of branched-chain amino acids (leucine + isoleucine + valine)	59209	0.189035	0.019116	0.151568	0.226501	4.65e-23		59187	0.0989786	0.0208244	0.0581636	0.139794	2e-06		59261	0.311945	0.0260927	0.260804	0.363085	6.09e-33		59187	0.291578	0.0272823	0.238106	0.34505	1.17e-26
Isoleucine	59222	0.147989	0.0195645	0.109643	0.186335	3.9e-14		59200	0.0795667	0.0213075	0.0378048	0.121329	0.0001883		59274	0.238651	0.0264935	0.186725	0.290577	2.1e-19		59200	0.221705	0.0278031	0.167212	0.276198	1.53e-15
Leucine	59221	0.161657	0.0189204	0.124573	0.19874	1.3e-17		59199	0.0787375	0.020632	0.0382995	0.119176	0.0001355		59273	0.28448	0.0257082	0.234093	0.334867	1.84e-28		59199	0.268352	0.0269844	0.215464	0.321241	2.66e-23
Valine	59210	0.208817	0.0191736	0.171237	0.246396	1.27e-27		59188	0.112214	0.0208682	0.0713128	0.153114	7.56e-08		59262	0.335554	0.0262769	0.284052	0.387056	2.41e-37		59188	0.312671	0.0273764	0.259014	0.366328	3.28e-30
Phenylalanine	59196	0.095583	0.0198501	0.0566775	0.134488	1.47e-06		59174	0.0708089	0.0216362	0.0284027	0.113215	0.0010653		59248	0.0948051	0.0270091	0.0418682	0.147742	0.0004479		59174	0.0789973	0.0283829	0.0233678	0.134627	0.0053814
Tyrosine	59133	0.147656	0.0206141	0.107253	0.188058	7.9e-13		59111	0.107768	0.022442	0.0637826	0.151754	1.57e-06		59185	0.153231	0.028073	0.0982086	0.208253	4.81e-08		59111	0.129956	0.0294253	0.0722839	0.187629	1e-05
Glucose	59110	0.112636	0.0181324	0.0770973	0.148175	5.24e-10		59088	0.0908335	0.0196371	0.0523454	0.129322	3.74e-06		59162	0.0887646	0.0245779	0.0405929	0.136936	0.0003044		59088	0.0690765	0.0257614	0.0185851	0.119568	0.0073315
Lactate	59068	0.0525565	0.0204676	0.0124407	0.0926723	0.010235		59046	0.0110178	0.0222571	-0.0326053	0.0546409	0.620583		59120	0.137495	0.0276138	0.0833733	0.191617	6.38e-07		59046	0.135656	0.0291079	0.0786057	0.192707	3.16e-06
Pyruvate	59078	0.0635079	0.0208706	0.0226022	0.104414	0.0023428		59056	0.0630465	0.0210711	0.021748	0.104345	0.0027707		59130	0.015895	0.031983	-0.0467905	0.0785806	0.619201		59056	0.0018572	0.0328265	-0.0624815	0.0661959	0.954883
Citrate	59219	-0.0078318	0.0204776	-0.0479671	0.0323035	0.702123		59197	0.0030169	0.0226313	-0.0413396	0.0473734	0.893951		59271	-0.0329459	0.031092	-0.0938852	0.0279934	0.289315		59197	-0.0337166	0.0327986	-0.0980007	0.0305675	0.303956
3-Hydroxybutyrate	58619	0.0189794	0.0221608	-0.0244549	0.0624137	0.391753		58597	0.0734492	0.0237868	0.0268279	0.12007	0.0020164		58670	-0.164245	0.0283777	-0.219864	-0.108626	7.13e-09		58597	-0.175747	0.0297175	-0.233992	-0.117502	3.34e-09
Acetate	59200	-0.0324003	0.0134541	-0.0587698	-0.0060308	0.0160306		59178	-0.0226569	0.0145656	-0.051205	0.0058912	0.119826		59252	-0.0361972	0.0206897	-0.0767482	0.0043538	0.0801993		59178	-0.0321546	0.0216716	-0.0746301	0.0103209	0.137883
Acetoacetate	59222	0.065298	0.0206175	0.0248884	0.105708	0.0015396		59200	0.099349	0.0221364	0.0559625	0.142735	7.19e-06		59274	-0.0926314	0.0274107	-0.146355	-0.0389075	0.0007265		59200	-0.109731	0.0286038	-0.165794	-0.0536691	0.0001249
Acetone	59222	0.0112702	0.0197573	-0.0274534	0.0499938	0.568385		59200	0.0500884	0.021281	0.0083783	0.0917985	0.0185895		59274	-0.11827	0.0274082	-0.171989	-0.0645508	1.6e-05		59200	-0.126192	0.0287763	-0.182593	-0.0697919	1.16e-05
Creatinine	56018	0.0905184	0.015037	0.0610465	0.11999	1.75e-09		55997	0.0652328	0.0169213	0.0320677	0.0983979	0.0001157		56069	0.0946429	0.0213647	0.0527689	0.136517	9.43e-06		55997	0.0804599	0.0226327	0.0361006	0.124819	0.0003779
Albumin	59212	-0.133674	0.0202997	-0.17346	-0.0938869	4.55e-11		59190	-0.147433	0.0221893	-0.190923	-0.103942	3.05e-11		59264	0.0117395	0.027921	-0.0429847	0.0664637	0.674153		59190	0.0429956	0.028929	-0.0137041	0.0996953	0.137214
Glycoprotein acetyls	59223	0.297008	0.0190294	0.259711	0.334305	0		59201	0.18494	0.0201797	0.145389	0.224492	4.97e-20		59275	0.403138	0.0258072	0.352557	0.453719	0		59201	0.363886	0.0261362	0.31266	0.415112	0
Concentration of chylomicrons and extremely large VLDL particles	59223	0.193719	0.0177633	0.158903	0.228534	1.08e-27		59201	0.0215501	0.0189617	-0.0156141	0.0587144	0.255744		59275	0.563567	0.0232913	0.517917	0.609217	0		59201	0.558416	0.0245088	0.51038	0.606453	0
Total lipids in chylomicrons and extremely large VLDL	59223	0.186284	0.0176521	0.151687	0.220882	4.92e-26		59201	0.0216387	0.0188429	-0.0152927	0.0585702	0.250814		59275	0.538773	0.0231497	0.493401	0.584146	0		59201	0.533749	0.0243585	0.486008	0.581491	0
Phospholipids in chylomicrons and extremely large VLDL	59223	0.20122	0.0178526	0.16623	0.236211	1.82e-29		59201	0.0262512	0.0190559	-0.0110977	0.0636002	0.16833		59275	0.5737	0.0234361	0.527766	0.619634	0		59201	0.567527	0.0246437	0.519226	0.615827	0
Cholesterol in chylomicrons and extremely large VLDL	59223	0.196139	0.0182775	0.160316	0.231962	7.27e-27		59201	0.0174841	0.0195266	-0.0207874	0.0557556	0.370574		59275	0.584028	0.0239816	0.537025	0.631031	0		59201	0.579703	0.0252533	0.530207	0.629198	0
Cholesteryl esters in chylomicrons and extremely large VLDL	59223	0.193283	0.0184231	0.157175	0.229392	9.47e-26		59201	0.0144164	0.0196959	-0.024187	0.0530197	0.464202		59275	0.584056	0.0241872	0.53665	0.631463	0		59201	0.580455	0.0254824	0.53051	0.6304	0
Free cholesterol in chylomicrons and extremely large VLDL	59223	0.197348	0.0181272	0.161819	0.232877	1.33e-27		59201	0.0209789	0.0193595	-0.016965	0.0589227	0.278521		59275	0.577357	0.0237876	0.530735	0.62398	0		59201	0.57221	0.0250346	0.523143	0.621277	0
Triglycerides in chylomicrons and extremely large VLDL	59223	0.17711	0.0174301	0.142948	0.211272	2.96e-24		59201	0.021581	0.0186147	-0.0149032	0.0580653	0.246313		59275	0.508854	0.0228701	0.464029	0.553679	0		59201	0.503948	0.024064	0.456783	0.551113	0
Concentration of very large VLDL particles	59223	0.195612	0.0183492	0.159648	0.231575	1.56e-26		59201	-0.000747	0.0196227	-0.0392068	0.0377128	0.969632		59275	0.638059	0.0240256	0.590969	0.685148	0		59201	0.637493	0.0253694	0.58777	0.687216	0
Total lipids in very large VLDL	59223	0.191847	0.018294	0.155992	0.227703	9.92e-26		59201	-0.0010763	0.0195626	-0.0394184	0.0372658	0.956124		59275	0.626717	0.0239438	0.579788	0.673646	0		59201	0.626227	0.0252832	0.576673	0.675781	0
Phospholipids in very large VLDL	59223	0.190246	0.0185425	0.153904	0.226589	1.07e-24		59201	-0.0020439	0.019853	-0.0409551	0.0368674	0.918002		59275	0.62456	0.0243248	0.576885	0.672236	0		59201	0.624221	0.0256912	0.573867	0.674575	0
Cholesterol in very large VLDL	59223	0.172845	0.0193356	0.134948	0.210742	3.92e-19		59201	-0.0148635	0.0207842	-0.0555999	0.0258728	0.474526		59275	0.607342	0.0254871	0.557388	0.657296	0		59201	0.609699	0.0269645	0.556849	0.662548	0
Cholesteryl esters in very large VLDL	59223	0.157874	0.0198298	0.119009	0.19674	1.7e-15		59201	-0.0213015	0.0213768	-0.0631994	0.0205963	0.319018		59275	0.578466	0.0262502	0.527016	0.629915	0		59201	0.582258	0.0277872	0.527796	0.63672	0
Free cholesterol in very large VLDL	59223	0.182728	0.0188002	0.145881	0.219576	2.49e-22		59201	-0.0078608	0.0201599	-0.0473735	0.031652	0.696596		59275	0.617952	0.0247	0.569541	0.666363	0		59201	0.618777	0.0261091	0.567604	0.669949	0
Triglycerides in very large VLDL	59223	0.193998	0.0178981	0.158918	0.229077	2.25e-27		59201	0.0040667	0.0191176	-0.0334032	0.0415366	0.831546		59275	0.617875	0.0233925	0.572026	0.663723	0		59201	0.616357	0.0246804	0.567985	0.66473	0
Concentration of large VLDL particles	59223	0.17908	0.0187057	0.142417	0.215742	1.03e-21		59201	-0.0179484	0.0200666	-0.0572782	0.0213813	0.371084		59275	0.636872	0.0245197	0.588814	0.684929	0		59201	0.639872	0.0259516	0.589008	0.690736	0
Total lipids in large VLDL	59223	0.171403	0.0188008	0.134554	0.208252	7.74e-20		59201	-0.0242225	0.0201868	-0.0637879	0.0153429	0.230171		59275	0.630925	0.0246373	0.582637	0.679213	0		59201	0.635247	0.0260956	0.5841	0.686393	0
Phospholipids in large VLDL	59223	0.192568	0.0188692	0.155585	0.22955	1.88e-24		59201	-0.0101212	0.0202344	-0.0497799	0.0295375	0.616936		59275	0.657046	0.0247468	0.608543	0.705549	0		59201	0.658315	0.0261634	0.607035	0.709594	0
Cholesterol in large VLDL	59223	0.162892	0.0196518	0.124375	0.201409	1.14e-16		59201	-0.0298439	0.0211896	-0.0713747	0.0116869	0.159005		59275	0.620886	0.0259388	0.570047	0.671726	0		59201	0.626256	0.0274866	0.572384	0.680129	0
Cholesteryl esters in large VLDL	59223	0.133482	0.0202635	0.0937657	0.173197	4.48e-11		59201	-0.0462237	0.0219531	-0.0892509	-0.0031965	0.0352418		59275	0.575473	0.0268911	0.522768	0.628179	0		59201	0.584179	0.0285311	0.528259	0.640099	0
Free cholesterol in large VLDL	59223	0.1861	0.0189754	0.148908	0.223291	1.05e-22		59201	-0.0136936	0.0203659	-0.05361	0.0262229	0.501343		59275	0.646838	0.0249339	0.597969	0.695707	0		59201	0.648938	0.0263752	0.597244	0.700633	0
Triglycerides in large VLDL	59223	0.161207	0.0183894	0.125165	0.19725	1.85e-18		59201	-0.0265806	0.0197379	-0.0652662	0.012105	0.178084		59275	0.604587	0.0240577	0.557434	0.651739	0		59201	0.609536	0.0254889	0.559579	0.659494	0
Concentration of medium VLDL particles	59223	0.0634144	0.020306	0.0236153	0.103213	0.0017906		59201	-0.0698522	0.0220332	-0.113037	-0.0266678	0.0015228		59275	0.419917	0.0269956	0.367007	0.472828	0		59201	0.433765	0.028667	0.377578	0.489951	0
Total lipids in medium VLDL	59223	0.08561	0.0200696	0.0462743	0.124946	1.99e-05		59201	-0.0687146	0.0217319	-0.111308	-0.0261209	0.0015673		59275	0.488553	0.0265481	0.43652	0.540586	0		59201	0.502009	0.0282017	0.446735	0.557284	0
Phospholipids in medium VLDL	59223	0.0521853	0.0204142	0.0121742	0.0921964	0.0105785		59201	-0.0741745	0.0221709	-0.117629	-0.0307203	0.0008211		59275	0.396799	0.0271519	0.343582	0.450016	0		59201	0.41142	0.0288328	0.354908	0.467931	0
Cholesterol in medium VLDL	59223	-0.0377219	0.0205645	-0.0780275	0.0025837	0.0666054		59201	-0.0895068	0.0224552	-0.133518	-0.0454954	6.72e-05		59275	0.151379	0.0276397	0.0972061	0.205552	4.33e-08		59201	0.169447	0.0292987	0.112023	0.226872	7.32e-09
Cholesteryl esters in medium VLDL	59223	-0.0815713	0.0203409	-0.121439	-0.0417039	6.07e-05		59201	-0.0901645	0.0222316	-0.133738	-0.0465914	5e-05		59275	0.0108802	0.027416	-0.0428542	0.0646146	0.691474		59201	0.0292062	0.029012	-0.0276562	0.0860686	0.314081
Free cholesterol in medium VLDL	59223	0.0219075	0.0205621	-0.0183934	0.0622084	0.286679		59201	-0.0826624	0.0223916	-0.126549	-0.0387756	0.0002228		59275	0.324225	0.0274777	0.27037	0.378081	3.92e-32		59201	0.340749	0.0291743	0.283569	0.39793	1.62e-31
Triglycerides in medium VLDL	59223	0.15298	0.0190536	0.115635	0.190324	9.84e-16		59201	-0.0405011	0.0205038	-0.0806878	-0.0003144	0.0482343		59275	0.621072	0.0249691	0.572133	0.67001	0		59201	0.628654	0.0264782	0.576757	0.68055	0
Concentration of small VLDL particles	59223	0.135463	0.0200263	0.0962121	0.174714	1.34e-11		59201	-0.045347	0.0216973	-0.0878729	-0.002821	0.0366194		59275	0.580109	0.0265241	0.528122	0.632095	0		59201	0.588559	0.0281221	0.53344	0.643677	0
Total lipids in small VLDL	59223	0.129187	0.0201912	0.0896132	0.168761	1.57e-10		59201	-0.0486635	0.0218732	-0.0915341	-0.0057928	0.0260947		59275	0.569931	0.0267211	0.517558	0.622303	0		59201	0.579043	0.0283392	0.523499	0.634587	0
Phospholipids in small VLDL	59223	0.0789178	0.0205394	0.0386614	0.119174	0.0001219		59201	-0.0601837	0.0223163	-0.103923	-0.0164445	0.007		59275	0.441756	0.0273188	0.388213	0.4953	0		59201	0.453406	0.0289772	0.396612	0.5102	0
Cholesterol in small VLDL	59223	0.0777862	0.020744	0.0371287	0.118444	0.000177		59201	-0.0519417	0.0225873	-0.0962119	-0.0076714	0.0214711		59275	0.41304	0.0276855	0.358778	0.467303	0		59201	0.423024	0.0293516	0.365496	0.480552	0
Cholesteryl esters in small VLDL	59223	0.103319	0.0207854	0.0625802	0.144058	6.67e-07		59201	-0.0404437	0.0226261	-0.08479	0.0039026	0.0738595		59275	0.461058	0.0277362	0.406696	0.51542	0		59201	0.468591	0.0293925	0.410983	0.5262	0
Free cholesterol in small VLDL	59223	0.031133	0.0206259	-0.0092931	0.0715591	0.131194		59201	-0.0710641	0.0224716	-0.115108	-0.0270205	0.0015648		59275	0.319518	0.0275581	0.265505	0.37353	4.4e-31		59201	0.333599	0.0292251	0.276319	0.390879	3.53e-30
Triglycerides in small VLDL	59223	0.173215	0.0192254	0.135534	0.210896	2.07e-19		59201	-0.0307265	0.0207334	-0.0713632	0.0099102	0.138345		59275	0.657821	0.0252983	0.608237	0.707405	0		59201	0.663165	0.0267799	0.610677	0.715653	0
Concentration of very small VLDL particles	59223	0.0191439	0.0206747	-0.0213778	0.0596657	0.354467		59201	-0.0614376	0.0226265	-0.105785	-0.0170905	0.0066216		59275	0.251741	0.0276781	0.197493	0.305989	9.43e-20		59201	0.263277	0.0293447	0.205763	0.320792	2.91e-19
Total lipids in very small VLDL	59223	0.0156665	0.0207174	-0.0249389	0.056272	0.449529		59201	-0.0640144	0.0226735	-0.108454	-0.0195753	0.0047529		59275	0.248468	0.0277356	0.194107	0.302829	3.29e-19		59201	0.260342	0.0294006	0.202717	0.317966	8.37e-19
Phospholipids in very small VLDL	59223	0.0410822	0.0206909	0.0005287	0.0816357	0.0470869		59201	-0.0481865	0.0226564	-0.0925922	-0.0037809	0.0334332		59275	0.282945	0.0277381	0.228579	0.337311	1.97e-24		59201	0.291608	0.0293988	0.233987	0.349228	3.44e-23
Cholesterol in very small VLDL	59223	-0.0647386	0.0204629	-0.104845	-0.024632	0.0015577		59201	-0.0852143	0.022435	-0.129186	-0.0412425	0.0001457		59275	0.0512281	0.0275277	-0.0027252	0.105181	0.0627488		59201	0.0676991	0.0291629	0.0105409	0.124857	0.0202645
Cholesteryl esters in very small VLDL	59223	-0.0908097	0.020316	-0.130628	-0.0509911	7.83e-06		59201	-0.0918312	0.0222696	-0.135479	-0.0481835	3.73e-05		59275	-0.0135398	0.0273549	-0.0671544	0.0400748	0.620623		59201	0.0043045	0.0289614	-0.0524589	0.0610678	0.881848
Free cholesterol in very small VLDL	59223	0.0001583	0.0206685	-0.0403512	0.0406678	0.99389		59201	-0.0659141	0.0226537	-0.110315	-0.0215136	0.0036185		59275	0.203727	0.027744	0.14935	0.258105	2.09e-13		59201	0.216243	0.0294167	0.158587	0.273899	1.97e-13
Triglycerides in very small VLDL	59223	0.16584	0.0197011	0.127227	0.204454	3.84e-17		59201	-0.0081093	0.0213251	-0.0499058	0.0336872	0.703746		59275	0.566263	0.0260996	0.515109	0.617417	0		59201	0.566551	0.0275759	0.512503	0.620599	0
Concentration of IDL particles	59223	-0.0455555	0.020562	-0.0858563	-0.0052548	0.0267242		59201	-0.0583248	0.0224583	-0.102342	-0.0143073	0.0094036		59275	0.0308502	0.0276438	-0.0233306	0.085031	0.264425		59201	0.0424859	0.029255	-0.0148527	0.0998246	0.146428
Total lipids in IDL	59223	-0.117577	0.0200297	-0.156835	-0.0783199	4.35e-09		59201	-0.0959964	0.0219118	-0.138943	-0.05305	1.18e-05		59275	-0.0880185	0.0268997	-0.140741	-0.0352961	0.0010675		59201	-0.068724	0.0284311	-0.124448	-0.013	0.01564
Phospholipids in IDL	59223	-0.116898	0.0200421	-0.15618	-0.0776163	5.46e-09		59201	-0.0996849	0.0219456	-0.142698	-0.0566723	5.56e-06		59275	-0.0746287	0.0269542	-0.127458	-0.0217995	0.0056276		59201	-0.0546909	0.0284926	-0.110535	0.0011536	0.0549239
Cholesterol in IDL	59223	-0.13866	0.0199256	-0.177714	-0.099607	3.43e-12		59201	-0.0981514	0.0217929	-0.140865	-0.0554381	6.67e-06		59275	-0.150211	0.0268025	-0.202743	-0.097679	2.09e-08		59201	-0.130297	0.0283082	-0.18578	-0.074814	4.17e-06
Cholesteryl esters in IDL	59223	-0.139802	0.0199693	-0.178941	-0.100663	2.54e-12		59201	-0.100036	0.0218415	-0.142845	-0.0572276	4.65e-06		59275	-0.148084	0.0268479	-0.200705	-0.0954634	3.47e-08		59201	-0.127863	0.0283556	-0.183439	-0.0722872	6.5e-06
Free cholesterol in IDL	59223	-0.132462	0.0198522	-0.171372	-0.0935527	2.52e-11		59201	-0.0907254	0.0217108	-0.133278	-0.0481731	2.93e-05		59275	-0.152986	0.0267389	-0.205394	-0.100579	1.06e-08		59201	-0.134366	0.0282431	-0.189722	-0.0790108	1.96e-06
Triglycerides in IDL	59223	0.135554	0.0198593	0.0966304	0.174477	8.75e-12		59201	-0.0033302	0.021534	-0.0455361	0.0388756	0.877097		59275	0.453332	0.0262982	0.401788	0.504875	0		59201	0.452707	0.0277882	0.398243	0.50717	0
Concentration of large LDL particles	59223	-0.0323587	0.0203743	-0.0722916	0.0075741	0.112237		59201	-0.0780265	0.0222131	-0.121563	-0.0344897	0.0004437		59275	0.134032	0.0272471	0.0806291	0.187436	8.69e-07		59201	0.149577	0.0288441	0.0930431	0.20611	2.15e-07
Total lipids in large LDL	59223	-0.0773317	0.0202671	-0.117055	-0.0376088	0.0001358		59201	-0.096971	0.0220969	-0.14028	-0.0536619	1.14e-05		59275	0.0453584	0.0271109	-0.0077779	0.0984947	0.0943131		59201	0.0652066	0.0286606	0.0090329	0.12138	0.022898
Phospholipids in large LDL	59223	-0.064489	0.0203258	-0.104327	-0.0246512	0.0015099		59201	-0.0851994	0.0221524	-0.128617	-0.0417816	0.00012		59275	0.0513284	0.027208	-0.0019983	0.104655	0.0592253		59201	0.0687714	0.0287791	0.0123654	0.125177	0.0168654
Cholesterol in large LDL	59223	-0.0964799	0.0202048	-0.136081	-0.0568791	1.8e-06		59201	-0.104479	0.0220358	-0.147668	-0.0612892	2.12e-06		59275	0.0057976	0.0270693	-0.0472572	0.0588524	0.830411		59201	0.0272675	0.028597	-0.0287815	0.0833165	0.340331
Cholesteryl esters in large LDL	59223	-0.0814887	0.0202661	-0.121209	-0.041768	5.8e-05		59201	-0.103361	0.0220903	-0.146658	-0.0600653	2.88e-06		59275	0.0512064	0.0271089	-0.0019262	0.104339	0.0589037		59201	0.0723692	0.0286516	0.0162131	0.128525	0.0115424
Free cholesterol in large LDL	59223	-0.134101	0.0200197	-0.173338	-0.0948627	2.11e-11		59201	-0.104694	0.0218575	-0.147534	-0.0618543	1.67e-06		59275	-0.116086	0.0269185	-0.168845	-0.0633268	1.61e-05		59201	-0.0943641	0.0284019	-0.150031	-0.0386973	0.0008923
Triglycerides in large LDL	59223	0.136104	0.0194841	0.0979157	0.174292	2.84e-12		59201	0.001486	0.0210788	-0.0398277	0.0427997	0.943799		59275	0.440313	0.0257287	0.389885	0.49074	0		59201	0.439052	0.0271855	0.385769	0.492334	0
Concentration of medium LDL particles	59223	0.0134265	0.0203363	-0.026432	0.053285	0.509112		59201	-0.0785451	0.0221602	-0.121978	-0.0351119	0.0003935		59275	0.284061	0.0271723	0.230804	0.337317	1.4e-25		59201	0.300157	0.0288419	0.243628	0.356686	2.3e-25
Total lipids in medium LDL	59223	0.0198012	0.0202256	-0.0198402	0.0594426	0.327572		59201	-0.0658405	0.0219319	-0.108826	-0.0228548	0.0026817		59275	0.266178	0.0268863	0.213481	0.318874	4.16e-23		59201	0.279638	0.0284776	0.223822	0.335453	9.28e-23
Phospholipids in medium LDL	59223	0.0188791	0.0203368	-0.0209803	0.0587384	0.35324		59201	-0.0582744	0.0220535	-0.101499	-0.0150503	0.0082319		59275	0.240168	0.0270785	0.187095	0.293241	7.36e-19		59201	0.252042	0.0286567	0.195876	0.308208	1.43e-18
Cholesterol in medium LDL	59223	0.0077969	0.0202483	-0.0318889	0.0474828	0.700188		59201	-0.0714511	0.0219733	-0.114518	-0.0283843	0.001147		59275	0.244139	0.0269494	0.19132	0.296959	1.31e-19		59201	0.258826	0.0285483	0.202872	0.31478	1.23e-19
Cholesteryl esters in medium LDL	59223	0.0324818	0.0201634	-0.0070377	0.0720013	0.107195		59201	-0.0667244	0.0218495	-0.109548	-0.0239002	0.0022594		59275	0.309961	0.0267682	0.257496	0.362426	5.24e-31		59201	0.32359	0.0283745	0.267977	0.379203	3.98e-30
Free cholesterol in medium LDL	59223	-0.0596526	0.0202943	-0.0994287	-0.0198765	0.0032887		59201	-0.0791465	0.0220935	-0.122449	-0.0358439	0.0003405		59275	0.0483035	0.0271756	-0.0049597	0.101567	0.0754929		59201	0.0648055	0.0287179	0.0085194	0.121092	0.0240318
Triglycerides in medium LDL	59223	0.150874	0.0186787	0.114264	0.187483	6.62e-16		59201	-0.0031783	0.0201008	-0.0425751	0.0362185	0.874364		59275	0.501882	0.0245828	0.4537	0.550063	0		59201	0.501785	0.0259765	0.450872	0.552698	0
Concentration of small LDL particles	59223	0.0085613	0.0203466	-0.0313172	0.0484399	0.673919		59201	-0.0800685	0.0221696	-0.12352	-0.036617	0.0003043		59275	0.272983	0.0272167	0.219639	0.326327	1.13e-23		59201	0.289157	0.0288819	0.232549	0.345764	1.35e-23
Total lipids in small LDL	59223	-0.001099	0.0201797	-0.0406505	0.0384525	0.956568		59201	-0.0672157	0.0219255	-0.110189	-0.0242425	0.0021721		59275	0.202393	0.0269033	0.149664	0.255122	5.35e-14		59201	0.216082	0.0284977	0.160228	0.271937	3.39e-14
Phospholipids in small LDL	59223	-0.0323546	0.0203058	-0.0721533	0.0074441	0.111078		59201	-0.0626885	0.0221356	-0.106073	-0.0193035	0.0046255		59275	0.0871767	0.0271742	0.0339162	0.140437	0.0013363		59201	0.100002	0.0287542	0.0436448	0.156359	0.0005055
Cholesterol in small LDL	59223	-0.008301	0.020251	-0.0479922	0.0313903	0.681877		59201	-0.0712539	0.0220032	-0.114379	-0.0281284	0.0012023		59275	0.191154	0.027027	0.138182	0.244126	1.52e-12		59201	0.205747	0.0286249	0.149643	0.261851	6.59e-13
Cholesteryl esters in small LDL	59223	0.0188989	0.0201191	-0.0205337	0.0583316	0.347548		59201	-0.0671683	0.0218229	-0.10994	-0.0243963	0.0020847		59275	0.267056	0.0267793	0.214569	0.319543	2.01e-23		59201	0.280682	0.0283838	0.225051	0.336313	4.66e-23
Free cholesterol in small LDL	59223	-0.0794215	0.0203131	-0.119234	-0.0396085	9.23e-05		59201	-0.0741601	0.0221277	-0.11753	-0.0307906	0.0008039		59275	-0.0311159	0.027261	-0.0845464	0.0223147	0.2537		59201	-0.0155817	0.0287902	-0.0720094	0.040846	0.588358
Triglycerides in small LDL	59223	0.156163	0.0182188	0.120455	0.191871	1.02e-17		59201	-0.0106965	0.0195445	-0.049003	0.0276099	0.584177		59275	0.541132	0.023928	0.494234	0.58803	0		59201	0.542495	0.0252968	0.492914	0.592076	0
Concentration of very large HDL particles	59223	-0.353152	0.0199606	-0.392274	-0.31403	0		59201	-0.155842	0.0216484	-0.198272	-0.113412	6.08e-13		59275	-0.673073	0.0271015	-0.726191	-0.619955	0		59201	-0.640526	0.0280907	-0.695583	-0.585469	0
Total lipids in very large HDL	59223	-0.349104	0.0198495	-0.388008	-0.3102	0		59201	-0.137782	0.021475	-0.179872	-0.0956915	1.4e-10		59275	-0.714974	0.0268539	-0.767606	-0.662341	0		59201	-0.686223	0.0278764	-0.740859	-0.631586	0
Phospholipids in very large HDL	59223	-0.342013	0.0198276	-0.380875	-0.303152	0		59201	-0.131011	0.021426	-0.173006	-0.0890171	9.68e-10		59275	-0.712562	0.0267924	-0.765074	-0.66005	0		59201	-0.685293	0.0278284	-0.739836	-0.630751	0
Cholesterol in very large HDL	59223	-0.358145	0.0198077	-0.396968	-0.319323	0		59201	-0.138804	0.0214323	-0.180811	-0.0967976	9.39e-11		59275	-0.741314	0.0267764	-0.793795	-0.688834	0		59201	-0.712172	0.0277916	-0.766643	-0.657702	0
Cholesteryl esters in very large HDL	59223	-0.359921	0.0196656	-0.398465	-0.321377	0		59201	-0.139649	0.0212627	-0.181323	-0.0979751	5.11e-11		59275	-0.744398	0.026585	-0.796503	-0.692292	0		59201	-0.715059	0.0275659	-0.769087	-0.66103	0
Free cholesterol in very large HDL	59223	-0.337882	0.0203883	-0.377842	-0.297921	0		59201	-0.130351	0.0221436	-0.173752	-0.0869507	3.94e-09		59275	-0.70163	0.0275524	-0.755631	-0.647628	0		59201	-0.674338	0.0287344	-0.730656	-0.61802	0
Triglycerides in very large HDL	59223	-0.0357	0.0199447	-0.0747908	0.0033909	0.0734619		59201	-0.114119	0.0217675	-0.156782	-0.0714553	1.58e-07		59275	0.232681	0.0267657	0.180221	0.28514	3.52e-18		59201	0.255339	0.0282696	0.199931	0.310746	1.68e-19
Concentration of large HDL particles	59223	-0.334844	0.0192525	-0.372578	-0.29711	0		59201	-0.132963	0.0208416	-0.173812	-0.0921142	1.77e-10		59275	-0.683132	0.026107	-0.734301	-0.631963	0		59201	-0.655199	0.0270566	-0.708229	-0.602169	0
Total lipids in large HDL	59223	-0.323822	0.0192946	-0.361639	-0.286006	0		59201	-0.1219	0.0209016	-0.162867	-0.0809337	5.47e-09		59275	-0.680995	0.0261374	-0.732224	-0.629767	0		59201	-0.65543	0.0271393	-0.708622	-0.602238	0
Phospholipids in large HDL	59223	-0.303854	0.0193192	-0.341719	-0.265989	0		59201	-0.109515	0.0209693	-0.150614	-0.0684155	1.76e-07		59275	-0.653748	0.0261787	-0.705057	-0.602439	0		59201	-0.630848	0.0272459	-0.684249	-0.577447	0
Cholesterol in large HDL	59223	-0.342167	0.0192652	-0.379926	-0.304408	0		59201	-0.1264	0.0208254	-0.167217	-0.0855827	1.28e-09		59275	-0.727051	0.02605	-0.778108	-0.675994	0		59201	-0.700374	0.0270157	-0.753323	-0.647424	0
Cholesteryl esters in large HDL	59223	-0.344778	0.0192425	-0.382492	-0.307063	0		59201	-0.126875	0.0207857	-0.167614	-0.086136	1.03e-09		59275	-0.734128	0.0260021	-0.785091	-0.683165	0		59201	-0.707284	0.0269557	-0.760116	-0.654452	0
Free cholesterol in large HDL	59223	-0.330193	0.0193585	-0.368135	-0.292251	0		59201	-0.12367	0.0209801	-0.16479	-0.0825493	3.76e-09		59275	-0.696315	0.0262292	-0.747723	-0.644907	0		59201	-0.670443	0.0272449	-0.723841	-0.617043	0
Triglycerides in large HDL	59223	-0.0915306	0.0207701	-0.132239	-0.0508219	1.05e-05		59201	-0.129162	0.0226051	-0.173467	-0.0848569	1.1e-08		59275	0.0970142	0.028033	0.0420706	0.151958	0.0005387		59201	0.122617	0.0294056	0.0649826	0.180251	3.05e-05
Concentration of medium HDL particles	59223	-0.174317	0.0196121	-0.212755	-0.135878	6.21e-19		59201	-0.0740118	0.021522	-0.116194	-0.0318296	0.0005841		59275	-0.340351	0.0265972	-0.39248	-0.288221	1.71e-37		59201	-0.324867	0.0279393	-0.379626	-0.270107	2.98e-31
Total lipids in medium HDL	59223	-0.144017	0.0197136	-0.182655	-0.105379	2.76e-13		59201	-0.0608609	0.0216421	-0.103279	-0.0184432	0.0049211		59275	-0.281832	0.0267084	-0.334179	-0.229484	4.96e-26		59201	-0.269251	0.028104	-0.324334	-0.214168	9.66e-22
Phospholipids in medium HDL	59223	-0.110826	0.0197892	-0.149612	-0.0720403	2.14e-08		59201	-0.0480707	0.0217086	-0.0906188	-0.0055227	0.0268038		59275	-0.212887	0.0267473	-0.26531	-0.160463	1.73e-15		59201	-0.203171	0.0281825	-0.258408	-0.147934	5.63e-13
Cholesterol in medium HDL	59223	-0.195198	0.019532	-0.23348	-0.156916	1.62e-23		59201	-0.0684725	0.021463	-0.110539	-0.0264058	0.0014214		59275	-0.425216	0.0265424	-0.477238	-0.373194	0		59201	-0.410644	0.0278846	-0.465297	-0.355991	0
Cholesteryl esters in medium HDL	59223	-0.192705	0.0195411	-0.231005	-0.154405	6.11e-23		59201	-0.0637253	0.0214818	-0.105829	-0.0216218	0.0030123		59275	-0.431622	0.0265581	-0.483675	-0.379569	0		59201	-0.417964	0.0279159	-0.472678	-0.36325	0
Free cholesterol in medium HDL	59223	-0.200836	0.0195304	-0.239115	-0.162557	8.39e-25		59201	-0.0858287	0.0214249	-0.127821	-0.0438366	6.18e-05		59275	-0.390491	0.0265164	-0.442462	-0.338519	0		59201	-0.372608	0.0278084	-0.427111	-0.318104	0
Triglycerides in medium HDL	59223	0.139055	0.0203478	0.0991744	0.178936	8.26e-12		59201	-0.0250879	0.0219481	-0.0681055	0.0179296	0.253016		59275	0.529744	0.0268859	0.477048	0.582439	0		59201	0.533404	0.0283894	0.477761	0.589046	0
Concentration of small HDL particles	59223	0.0648783	0.0205949	0.0245129	0.105244	0.0016316		59201	-0.0057075	0.0224254	-0.0496606	0.0382456	0.799101		59275	0.229413	0.0276072	0.175304	0.283522	9.58e-17		59201	0.230931	0.0291841	0.173732	0.288131	2.51e-15
Total lipids in small HDL	59223	0.0904876	0.0204996	0.0503091	0.130666	1.01e-05		59201	0.0010502	0.022253	-0.0425648	0.0446653	0.962358		59275	0.292234	0.0273128	0.238702	0.345766	1.02e-26		59201	0.291841	0.0288648	0.235267	0.348415	4.96e-24
Phospholipids in small HDL	59223	0.0829426	0.0204356	0.0428895	0.122996	4.93e-05		59201	0.0029057	0.0221962	-0.0405981	0.0464096	0.895845		59275	0.261961	0.0272089	0.208632	0.315289	6.1e-22		59201	0.261019	0.0287506	0.204669	0.317369	1.1e-19
Cholesterol in small HDL	59223	0.0391555	0.0206067	-0.001233	0.0795439	0.0574162		59201	-0.0072885	0.022502	-0.0513916	0.0368147	0.746011		59275	0.150655	0.0277268	0.0963117	0.204999	5.52e-08		59201	0.152564	0.029312	0.0951139	0.210015	1.94e-07
Cholesteryl esters in small HDL	59223	0.0563104	0.0207259	0.0156883	0.0969324	0.0065895		59201	0.0115794	0.022655	-0.0328236	0.0559824	0.609267		59275	0.148661	0.0279787	0.0938233	0.203498	1.08e-07		59201	0.146827	0.0295707	0.0888695	0.204785	6.86e-07
Free cholesterol in small HDL	59223	-0.0166984	0.0202475	-0.0563827	0.022986	0.409534		59201	-0.0613284	0.0220591	-0.104563	-0.0180934	0.0054327		59275	0.134368	0.0270189	0.0814118	0.187324	6.59e-07		59201	0.146928	0.0285353	0.0909997	0.202856	2.62e-07
Triglycerides in small HDL	59223	0.23774	0.0191953	0.200118	0.275362	3.14e-35		59201	0.0193036	0.0205614	-0.020996	0.0596031	0.34782		59275	0.7152	0.0252386	0.665733	0.764667	0		59201	0.710039	0.0265817	0.657939	0.762138	0
Phospholipids to total lipids ratio in chylomicrons and extremely large VLDL	56856	0.189285	0.0239398	0.142364	0.236207	2.64e-15		56834	0.0261716	0.0263705	-0.0255136	0.0778569	0.320974		56908	0.542132	0.0325525	0.47833	0.605934	0		56834	0.534903	0.0344108	0.467459	0.602347	0
Cholesterol to total lipids ratio in chylomicrons and extremely large VLDL	56856	-0.0783233	0.0226112	-0.122641	-0.0340061	0.0005324		56834	-0.0364577	0.024799	-0.0850628	0.0121474	0.141526		56908	-0.141396	0.0307216	-0.201609	-0.0811832	4.17e-06		56834	-0.134775	0.0324297	-0.198335	-0.0712136	3.24e-05
Cholesteryl esters to total lipids ratio in chylomicrons and extremely large VLDL	56856	-0.0688701	0.0227982	-0.113554	-0.0241865	0.0025206		56834	-0.0382596	0.024994	-0.0872469	0.0107277	0.12583		56908	-0.105322	0.0309329	-0.16595	-0.0446949	0.000662		56834	-0.0979496	0.0326637	-0.161969	-0.0339299	0.0027111
Free cholesterol to total lipids ratio in chylomicrons and extremely large VLDL	56856	-0.0774875	0.0227794	-0.122134	-0.0328406	0.0006698		56834	-0.0248645	0.0250322	-0.0739268	0.0241977	0.320563		56908	-0.174225	0.0309725	-0.23493	-0.11352	1.85e-08		56834	-0.170474	0.0327351	-0.234634	-0.106315	1.91e-07
Triglycerides to total lipids ratio in chylomicrons and extremely large VLDL	56856	0.0078406	0.0228355	-0.0369163	0.0525974	0.731336		56834	0.0237816	0.0251543	-0.0255198	0.0730831	0.344439		56908	-0.05099	0.0311087	-0.111962	0.009982	0.101195		56834	-0.0545046	0.0328851	-0.118958	0.009949	0.0974336
Phospholipids to total lipids ratio in very large VLDL	58516	0.097176	0.0236962	0.0507323	0.14362	4.12e-05		58494	0.007023	0.0259299	-0.0437987	0.0578447	0.786509		58568	0.296295	0.032546	0.232506	0.360084	8.72e-20		58494	0.292855	0.0343006	0.225627	0.360083	1.37e-17
Cholesterol to total lipids ratio in very large VLDL	58516	-0.191413	0.021568	-0.233686	-0.149141	7e-19		58494	-0.0234541	0.0232134	-0.0689514	0.0220433	0.312319		58568	-0.549192	0.0290456	-0.60612	-0.492264	0		58494	-0.545069	0.0305123	-0.604873	-0.485266	0
Cholesteryl esters to total lipids ratio in very large VLDL	58516	-0.186543	0.0215896	-0.228857	-0.144228	5.6e-18		58494	-0.0202438	0.0232545	-0.0658218	0.0253343	0.38401		58568	-0.543275	0.0291072	-0.600324	-0.486226	0		58494	-0.539615	0.0305867	-0.599564	-0.479666	0
Free cholesterol to total lipids ratio in very large VLDL	58516	-0.17489	0.0220249	-0.218058	-0.131722	2.01e-15		58494	-0.031145	0.0237811	-0.0777552	0.0154652	0.190313		58568	-0.471826	0.0299522	-0.530531	-0.41312	0		58494	-0.466729	0.0314577	-0.528385	-0.405073	0
Triglycerides to total lipids ratio in very large VLDL	58516	0.155715	0.0217074	0.11317	0.198261	7.32e-13		58494	0.0206843	0.0234741	-0.0253241	0.0666927	0.378234		58568	0.441025	0.0292046	0.383785	0.498265	0		58494	0.438115	0.0307073	0.377929	0.4983	0
Phospholipids to total lipids ratio in large VLDL	59215	0.244522	0.0222767	0.200861	0.288184	4.95e-28		59193	0.0564148	0.0243289	0.0087311	0.104098	0.0204036		59267	0.625851	0.0301396	0.566778	0.684923	0		59193	0.611955	0.0317392	0.549747	0.674162	0
Cholesterol to total lipids ratio in large VLDL	59215	-0.0527284	0.0211918	-0.0942635	-0.0111933	0.0128408		59193	0.0118732	0.0230982	-0.0333985	0.0571448	0.60723		59267	-0.204984	0.0283804	-0.260608	-0.149359	5.1e-13		59193	-0.209126	0.0299742	-0.267874	-0.150378	3.02e-12
Cholesteryl esters to total lipids ratio in large VLDL	59215	-0.143912	0.0202397	-0.183582	-0.104243	1.16e-12		59193	-0.0252888	0.0219139	-0.0682391	0.0176616	0.248497		59267	-0.388535	0.0269072	-0.441272	-0.335797	0		59193	-0.384737	0.028349	-0.4403	-0.329174	0
Free cholesterol to total lipids ratio in large VLDL	59215	0.197144	0.0223756	0.153288	0.240999	1.24e-18		59193	0.100795	0.0244994	0.0527774	0.148813	3.89e-05		59267	0.336259	0.030443	0.276592	0.395927	2.3e-28		59193	0.313739	0.0320076	0.251005	0.376473	1.1e-22
Triglycerides to total lipids ratio in large VLDL	59215	-0.105224	0.0226451	-0.149608	-0.0608403	3.37e-06		59193	-0.0417717	0.0249563	-0.0906851	0.0071417	0.0941707		59267	-0.218354	0.0308114	-0.278743	-0.157965	1.37e-12		59193	-0.207179	0.0325479	-0.270971	-0.143386	1.95e-10
Phospholipids to total lipids ratio in medium VLDL	59223	-0.139417	0.018773	-0.176212	-0.102623	1.12e-13		59201	-0.0296045	0.0204664	-0.0697178	0.0105089	0.148039		59275	-0.36094	0.0252099	-0.410351	-0.31153	0		59201	-0.355814	0.0265697	-0.407889	-0.303738	0
Cholesterol to total lipids ratio in medium VLDL	59223	-0.211789	0.0181307	-0.247325	-0.176254	1.59e-31		59201	-0.0408402	0.0195367	-0.0791315	-0.0025489	0.036579		59275	-0.563008	0.0240139	-0.610075	-0.515942	0		59201	-0.554702	0.0252354	-0.604163	-0.505242	0
Cholesteryl esters to total lipids ratio in medium VLDL	59223	-0.220436	0.0181086	-0.255928	-0.184943	4.33e-34		59201	-0.0404692	0.0194894	-0.0786678	-0.0022706	0.0378508		59275	-0.59231	0.0239421	-0.639235	-0.545384	0		59201	-0.584045	0.0251532	-0.633345	-0.534746	0
Free cholesterol to total lipids ratio in medium VLDL	59223	-0.179457	0.0183539	-0.21543	-0.143484	1.41e-22		59201	-0.0404917	0.0198656	-0.0794276	-0.0015557	0.0415222		59275	-0.458815	0.0244563	-0.506748	-0.410881	0		59201	-0.450678	0.0257326	-0.501113	-0.400243	0
Triglycerides to total lipids ratio in medium VLDL	59223	0.1995	0.0182059	0.163817	0.235183	6.08e-28		59201	0.0390564	0.0196646	0.0005144	0.0775983	0.0470195		59275	0.528254	0.0241849	0.480852	0.575655	0		59201	0.520504	0.0254284	0.470665	0.570342	0
Phospholipids to total lipids ratio in small VLDL	59223	-0.190278	0.0191939	-0.227897	-0.152659	3.64e-23		59201	-0.0262552	0.0208276	-0.0670765	0.0145662	0.207455		59275	-0.538026	0.0256021	-0.588205	-0.487846	0		59201	-0.532418	0.0269563	-0.585251	-0.479584	0
Cholesterol to total lipids ratio in small VLDL	59223	-0.114564	0.0194817	-0.152747	-0.0763804	4.09e-09		59201	-0.0009507	0.021199	-0.0425001	0.0405986	0.964229		59275	-0.368393	0.0259499	-0.419254	-0.317533	0		59201	-0.368532	0.0273654	-0.422167	-0.314897	0
Cholesteryl esters to total lipids ratio in small VLDL	59223	-0.0285831	0.0202279	-0.068229	0.0110628	0.15764		59201	0.0294084	0.0221152	-0.0139366	0.0727535	0.18359		59275	-0.180907	0.0270117	-0.233849	-0.127965	2.12e-11		59201	-0.187729	0.0285042	-0.243596	-0.131862	4.52e-11
Free cholesterol to total lipids ratio in small VLDL	59223	-0.205436	0.0190545	-0.242782	-0.16809	4.21e-27		59201	-0.0384024	0.0206671	-0.0789092	0.0021044	0.0631493		59275	-0.550438	0.0254208	-0.600262	-0.500614	0		59201	-0.542284	0.0267481	-0.594709	-0.489859	0
Triglycerides to total lipids ratio in small VLDL	59223	0.140134	0.0193267	0.102254	0.178013	4.14e-13		59201	0.0088839	0.0210005	-0.0322762	0.0500441	0.672269		59275	0.427513	0.0257403	0.377063	0.477963	0		59201	0.425856	0.0271304	0.372681	0.479031	0
Phospholipids to total lipids ratio in very small VLDL	59223	0.2186	0.0188714	0.181613	0.255588	4.99e-31		59201	0.134002	0.0206785	0.093473	0.174531	9.16e-11		59275	0.302579	0.0258257	0.251962	0.353197	1.05e-31		59201	0.275051	0.0270703	0.221995	0.328108	2.97e-24
Cholesterol to total lipids ratio in very small VLDL	59223	-0.239283	0.0172108	-0.273015	-0.20555	0		59201	-0.0821645	0.0185856	-0.118592	-0.0457373	9.83e-06		59275	-0.527617	0.0230849	-0.572863	-0.482372	0		59201	-0.51034	0.0242193	-0.557809	-0.462871	0
Cholesteryl esters to total lipids ratio in very small VLDL	59223	-0.251104	0.0172138	-0.284843	-0.217366	0		59201	-0.0880411	0.0185933	-0.124483	-0.0515988	2.19e-06		59275	-0.548119	0.0231021	-0.593398	-0.50284	0		59201	-0.529784	0.0242138	-0.577242	-0.482326	0
Free cholesterol to total lipids ratio in very small VLDL	59223	-0.0968673	0.0177315	-0.131621	-0.0621141	4.68e-08		59201	-0.0207117	0.0192504	-0.0584418	0.0170185	0.281969		59275	-0.252028	0.023845	-0.298764	-0.205293	4.13e-26		59201	-0.246442	0.025148	-0.295732	-0.197153	1.13e-22
Triglycerides to total lipids ratio in very small VLDL	59223	0.222526	0.0171903	0.188833	0.256218	2.51e-38		59201	0.0638249	0.0185476	0.0274723	0.100178	0.0005793		59275	0.528984	0.022992	0.483921	0.574048	0		59201	0.515425	0.0241571	0.468078	0.562772	0
Phospholipids to total lipids ratio in IDL	59223	0.0455167	0.0202247	0.0058771	0.0851563	0.0244139		59201	0.011985	0.0221417	-0.031412	0.055382	0.588312		59275	0.111083	0.027316	0.0575443	0.164621	4.77e-05		59201	0.107869	0.0288231	0.0513765	0.164361	0.0001822
Cholesterol to total lipids ratio in IDL	59223	-0.202709	0.0178422	-0.237679	-0.167739	6.53e-30		59201	-0.0750844	0.0193679	-0.113045	-0.0371241	0.0001059		59275	-0.429988	0.0240375	-0.4771	-0.382875	0		59201	-0.413744	0.025248	-0.46323	-0.364259	0
Cholesteryl esters to total lipids ratio in IDL	59223	-0.195527	0.0183343	-0.231462	-0.159592	1.49e-26		59201	-0.0850696	0.0199841	-0.124238	-0.0459015	2.07e-05		59275	-0.375748	0.024797	-0.424349	-0.327147	0		59201	-0.357978	0.0260629	-0.40906	-0.306895	0
Free cholesterol to total lipids ratio in IDL	59223	-0.115786	0.0186047	-0.15225	-0.0793213	4.86e-10		59201	-0.0136252	0.0201599	-0.0531378	0.0258875	0.499132		59275	-0.335869	0.0247321	-0.384343	-0.287395	0		59201	-0.331456	0.0260705	-0.382553	-0.280359	4.95e-37
Triglycerides to total lipids ratio in IDL	59223	0.229432	0.0169746	0.196163	0.262702	0		59201	0.0867907	0.0183097	0.0509043	0.122677	2.14e-06		59275	0.481285	0.0228249	0.436549	0.526021	0		59201	0.462739	0.0239199	0.415857	0.509622	0
Phospholipids to total lipids ratio in large LDL	59223	0.109873	0.0197746	0.0711155	0.148631	2.76e-08		59201	0.101364	0.021518	0.05919	0.143539	2.47e-06		59275	0.0493905	0.0270493	-0.0036252	0.102406	0.0678589		59201	0.0288398	0.0282784	-0.0265848	0.0842644	0.307798
Cholesterol to total lipids ratio in large LDL	59223	-0.241286	0.0154794	-0.271625	-0.210947	0		59201	-0.129949	0.0167653	-0.162808	-0.0970895	9.11e-15		59275	-0.388901	0.022622	-0.433239	-0.344562	0		59201	-0.361763	0.0234947	-0.407812	-0.315715	0
Cholesteryl esters to total lipids ratio in large LDL	59223	-0.0896363	0.0176319	-0.124194	-0.0550784	3.7e-07		59201	-0.113608	0.0192587	-0.151354	-0.0758616	3.66e-09		59275	0.0547585	0.0255353	0.0047103	0.104807	0.0319986		59201	0.0776932	0.0267902	0.0251854	0.130201	0.0037309
Free cholesterol to total lipids ratio in large LDL	59223	-0.254882	0.0173672	-0.288921	-0.220843	0		59201	-0.0727332	0.0186795	-0.109344	-0.036122	9.87e-05		59275	-0.607623	0.0232564	-0.653205	-0.562041	0		59201	-0.591653	0.0243321	-0.639343	-0.543963	0
Triglycerides to total lipids ratio in large LDL	59223	0.202665	0.0163308	0.170657	0.234672	2.31e-35		59201	0.090791	0.0176342	0.0562286	0.125353	2.62e-07		59275	0.382216	0.0230309	0.337077	0.427356	0		59201	0.362988	0.0241026	0.315747	0.410228	0
Phospholipids to total lipids ratio in medium LDL	59223	-0.0204666	0.0205331	-0.0607108	0.0197775	0.31888		59201	0.0637895	0.0224539	0.0197807	0.107798	0.0044985		59275	-0.260299	0.0277819	-0.314751	-0.205848	7.29e-21		59201	-0.273624	0.0293743	-0.331197	-0.216051	1.22e-20
Cholesterol to total lipids ratio in medium LDL	59223	-0.12417	0.0177563	-0.158972	-0.0893684	2.69e-12		59201	-0.0817632	0.019253	-0.119498	-0.0440281	2.17e-05		59275	-0.154164	0.0252689	-0.20369	-0.104637	1.05e-09		59201	-0.13699	0.0265573	-0.189041	-0.0849383	2.49e-07
Cholesteryl esters to total lipids ratio in medium LDL	59223	0.122872	0.0202223	0.0832371	0.162507	1.23e-09		59201	-0.0223651	0.0220418	-0.0655663	0.0208361	0.310264		59275	0.467906	0.0274201	0.414163	0.521648	0		59201	0.471886	0.0290102	0.415027	0.528745	0
Free cholesterol to total lipids ratio in medium LDL	59223	-0.239254	0.0177427	-0.274029	-0.204478	0		59201	-0.052112	0.0190574	-0.0894639	-0.0147601	0.0062481		59275	-0.618986	0.0235556	-0.665154	-0.572818	0		59201	-0.607308	0.0246834	-0.655687	-0.55893	0
Triglycerides to total lipids ratio in medium LDL	59223	0.146005	0.0176368	0.111437	0.180572	1.25e-16		59201	0.0561176	0.0190646	0.0187517	0.0934835	0.0032447		59275	0.302942	0.0248819	0.254175	0.35171	4.21e-34		59201	0.291117	0.0261101	0.239942	0.342292	7.2e-29
Phospholipids to total lipids ratio in small LDL	59223	-0.127805	0.0203628	-0.167715	-0.0878944	3.47e-10		59201	0.0306524	0.0221675	-0.012795	0.0740999	0.166737		59275	-0.508834	0.0272836	-0.562309	-0.455359	0		59201	-0.514385	0.0288831	-0.570995	-0.457775	0
Cholesterol to total lipids ratio in small LDL	59223	-0.0529147	0.0191166	-0.0903825	-0.0154469	0.0056401		59201	-0.0617113	0.0208302	-0.102538	-0.0208848	0.0030507		59275	0.0167154	0.0265228	-0.0352683	0.0686991	0.528546		59201	0.0293925	0.0279605	-0.0254091	0.0841941	0.293159
Cholesteryl esters to total lipids ratio in small LDL	59223	0.121667	0.0201438	0.0821858	0.161148	1.54e-09		59201	-0.024932	0.0219091	-0.0678732	0.0180091	0.255131		59275	0.471387	0.0271987	0.418079	0.524695	0		59201	0.4757	0.0287723	0.419307	0.532093	0
Free cholesterol to total lipids ratio in small LDL	59223	-0.184398	0.0180775	-0.219829	-0.148967	1.97e-24		59201	-0.03638	0.0194676	-0.0745357	0.0017758	0.061658		59275	-0.487776	0.024111	-0.535033	-0.44052	0		59201	-0.479437	0.0253324	-0.529088	-0.429786	0
Triglycerides to total lipids ratio in small LDL	59223	0.184204	0.0176516	0.149608	0.218801	1.71e-25		59201	0.038632	0.0190125	0.0013681	0.0758959	0.0421617		59275	0.480294	0.0239319	0.433388	0.527199	0		59201	0.471626	0.0251253	0.422382	0.520871	0
Phospholipids to total lipids ratio in very large HDL	59215	-0.193237	0.014435	-0.221529	-0.164944	0		59193	-0.0677639	0.0155946	-0.0983288	-0.0371991	1.39e-05		59267	-0.421585	0.0199351	-0.460657	-0.382513	0		59193	-0.408206	0.020848	-0.449067	-0.367345	0
Cholesterol to total lipids ratio in very large HDL	59215	0.108348	0.0153212	0.0783191	0.138377	1.53e-12		59193	0.0560652	0.0166516	0.0234287	0.0887017	0.00076		59267	0.181121	0.0210676	0.139829	0.222412	8.17e-18		59193	0.170525	0.0221057	0.127198	0.213851	1.22e-14
Cholesteryl esters to total lipids ratio in very large HDL	59215	-0.0925591	0.0161534	-0.124219	-0.0608991	1e-08		59193	-0.0306443	0.0176819	-0.0653002	0.0040116	0.08308		59267	-0.206657	0.0224324	-0.250623	-0.16269	3.19e-20		59193	-0.199361	0.023646	-0.245706	-0.153015	3.43e-17
Free cholesterol to total lipids ratio in very large HDL	59215	0.224929	0.0137052	0.198067	0.25179	0		59193	0.100815	0.0148645	0.071681	0.129949	1.18e-11		59267	0.422889	0.0185706	0.386491	0.459287	0		59193	0.402477	0.0192635	0.364721	0.440233	0
Triglycerides to total lipids ratio in very large HDL	59215	0.200836	0.0144313	0.172551	0.229121	0		59193	0.046556	0.0159384	0.0153173	0.0777947	0.0034891		59267	0.511174	0.021882	0.468286	0.554062	0		59193	0.501357	0.0230701	0.45614	0.546573	0
Phospholipids to total lipids ratio in large HDL	59223	0.288616	0.0155976	0.258046	0.319187	0		59201	0.154016	0.0166545	0.121374	0.186658	2.29e-20		59275	0.468305	0.02202	0.425147	0.511463	0		59201	0.435974	0.0226894	0.391504	0.480445	0
Cholesterol to total lipids ratio in large HDL	59223	-0.270919	0.0152106	-0.300731	-0.241106	0		59201	-0.0962219	0.0162574	-0.128086	-0.064358	3.25e-09		59275	-0.586439	0.0206009	-0.626816	-0.546062	0		59201	-0.566046	0.0213802	-0.60795	-0.524141	0
Cholesteryl esters to total lipids ratio in large HDL	59223	-0.263874	0.0155201	-0.294293	-0.233455	0		59201	-0.0907561	0.0165642	-0.123221	-0.0582909	4.28e-08		59275	-0.580265	0.0209289	-0.621285	-0.539245	0		59201	-0.560787	0.021737	-0.60339	-0.518183	0
Free cholesterol to total lipids ratio in large HDL	59223	-0.20276	0.0144611	-0.231104	-0.174417	0		59201	-0.0841032	0.0157514	-0.114975	-0.053231	9.32e-08		59275	-0.401892	0.02009	-0.441268	-0.362517	0		59201	-0.385059	0.0210404	-0.426297	-0.34382	0
Triglycerides to total lipids ratio in large HDL	59223	0.186131	0.0152838	0.156176	0.216087	4.05e-34		59201	0.0182397	0.016333	-0.0137723	0.0502518	0.264105		59275	0.548294	0.0228108	0.503586	0.593003	0		59201	0.544139	0.0238203	0.497452	0.590825	0
Phospholipids to total lipids ratio in medium HDL	59223	0.294506	0.0171631	0.260867	0.328145	0		59201	0.117771	0.0185145	0.0814834	0.154059	2e-10		59275	0.598485	0.0231884	0.553036	0.643933	0		59201	0.572769	0.0240157	0.525699	0.619839	0
Cholesterol to total lipids ratio in medium HDL	59223	-0.256494	0.0179507	-0.291676	-0.221311	0		59201	-0.055462	0.0193658	-0.0934182	-0.0175058	0.0041843		59275	-0.665235	0.0240445	-0.712361	-0.618108	0		59201	-0.652403	0.0251816	-0.701758	-0.603048	0
Cholesteryl esters to total lipids ratio in medium HDL	59223	-0.216289	0.0182524	-0.252063	-0.180515	2.16e-32		59201	-0.0278097	0.0197026	-0.066426	0.0108067	0.158105		59275	-0.619023	0.0243125	-0.666675	-0.571372	0		59201	-0.611748	0.0255687	-0.661861	-0.561634	0
Free cholesterol to total lipids ratio in medium HDL	59223	-0.292584	0.0169506	-0.325806	-0.259361	0		59201	-0.132144	0.0184553	-0.168316	-0.0959723	8.06e-13		59275	-0.547889	0.0233761	-0.593705	-0.502073	0		59201	-0.520376	0.0242567	-0.567918	-0.472834	0
Triglycerides to total lipids ratio in medium HDL	59223	0.208944	0.0183931	0.172894	0.244993	6.62e-30		59201	0.007661	0.0198837	-0.0313104	0.0466323	0.700024		59275	0.656595	0.024603	0.608374	0.704816	0		59201	0.653761	0.0259274	0.602944	0.704577	0
Phospholipids to total lipids ratio in small HDL	59223	-0.0457273	0.0198779	-0.0846872	-0.0067674	0.0214249		59201	0.0056601	0.0216374	-0.0367484	0.0480686	0.793639		59275	-0.166102	0.0266024	-0.218241	-0.113962	4.27e-10		59201	-0.168339	0.0280507	-0.223317	-0.11336	1.96e-09
Cholesterol to total lipids ratio in small HDL	59223	-0.1353	0.0195802	-0.173677	-0.0969239	4.84e-12		59201	-0.018405	0.0212056	-0.0599673	0.0231572	0.385431		59275	-0.384444	0.0260892	-0.435578	-0.33331	0		59201	-0.379038	0.0274663	-0.432871	-0.325205	0
Cholesteryl esters to total lipids ratio in small HDL	59223	-0.0520235	0.0198504	-0.0909296	-0.0131174	0.008773		59201	0.0301197	0.0215828	-0.0121817	0.0724212	0.162851		59275	-0.261971	0.0265762	-0.314059	-0.209882	6.37e-23		59201	-0.266627	0.0280359	-0.321576	-0.211678	1.9e-21
Free cholesterol to total lipids ratio in small HDL	59223	-0.283107	0.0202618	-0.32282	-0.243395	0		59201	-0.16501	0.0221538	-0.208431	-0.121589	9.45e-14		59275	-0.41622	0.0273942	-0.469912	-0.362528	0		59201	-0.382005	0.028508	-0.437879	-0.32613	0
Triglycerides to total lipids ratio in small HDL	59223	0.232325	0.0186022	0.195865	0.268784	8.56e-36		59201	0.0205087	0.0201416	-0.0189681	0.0599855	0.30857		59275	0.693909	0.0248034	0.645295	0.742523	0		59201	0.688423	0.0261346	0.6372	0.739646	0
Conventional biochemistry measures (non-NMR)
Total cholesterol	236882	-0.0889048	0.0101356	-0.10877	-0.0690394	1.76e-18		236816	-0.105168	0.0109754	-0.126679	-0.0836563	9.51e-22		237137	0.0331553	0.0135031	0.0066898	0.0596208	0.014073		236816	0.0533183	0.0141982	0.0254904	0.0811462	0.0001731
Cholesterol in LDL	236525	-0.0216535	0.0103571	-0.0419531	-0.0013539	0.0365566		236459	-0.0667817	0.0112031	-0.0887393	-0.0448241	2.51e-09		236780	0.133862	0.0137548	0.106903	0.160821	2.2e-22		236459	0.146908	0.0144834	0.118521	0.175295	3.55e-24
Cholesterol in HDL	215815	-0.320436	0.0100641	-0.340162	-0.300711	0		215755	-0.154541	0.0108645	-0.175835	-0.133247	0		216051	-0.564128	0.0137053	-0.59099	-0.537266	0		215755	-0.535742	0.014095	-0.563368	-0.508116	0
Total trigylcerides	236749	0.177173	0.0082986	0.160908	0.193438	0		236683	0.0034082	0.0088463	-0.0139303	0.0207466	0.700041		237004	0.563978	0.0108938	0.542626	0.585329	0		236683	0.562957	0.0114269	0.54056	0.585353	0
Apolipoprotein B	236115	0.0410985	0.010278	0.020954	0.0612431	6.37e-05		236049	-0.0242043	0.0110695	-0.0459001	-0.0025085	0.0287732		236369	0.207609	0.0136533	0.180849	0.234369	0		236049	0.212392	0.014341	0.184285	0.2405	0
Apolipoprotein A	213877	-0.265426	0.0103371	-0.285686	-0.245166	0		213820	-0.159601	0.0111902	-0.181533	-0.137669	0		214114	-0.370492	0.0140924	-0.398113	-0.342872	0		213820	-0.341203	0.0145621	-0.369744	-0.312661	0
Glucose	215658	0.119124	0.0096065	0.100295	0.137952	2.6e-35		215598	0.0874748	0.0103185	0.0672509	0.107699	2.3e-17		215894	0.120153	0.0125096	0.0956345	0.144671	7.62e-22		215598	0.101623	0.0129999	0.0761438	0.127102	5.4e-15
Creatinine	236782	0.0224695	0.0080955	0.0066026	0.0383363	0.0055107		236716	0.0310383	0.0087288	0.0139302	0.0481465	0.0003768		237037	-0.0206035	0.0103614	-0.0409115	-0.0002954	0.046759		236716	-0.0274297	0.0108389	-0.0486735	-0.0061859	0.0113843
Albumin	215898	-0.208412	0.0106441	-0.229274	-0.18755	0		215838	-0.243258	0.0115589	-0.265913	-0.220603	0		216134	0.0675492	0.0145787	0.0389754	0.096123	3.6e-06		215838	0.113092	0.0149224	0.0838449	0.14234	3.49e-14

## Sheet: ST5. MR_adiposity & statins
S Table 5 Mendelian randomization estimates of the effect of BMI and WHR (per SD higher) on statin use in UK Biobank
	N	Odds ratio (95% CI)
Sexes combined		for using statins
BMI, unadjusted	458075	1.76 (1.68, 1.83)
BMI, adjusted for WHR	456461	1.76 (1.73, 1.79)
WHR, unadjusted	458075	2.48 (2.32, 2.66)
WHR, adjusted for BMI	456461	2.40 (2.34, 2.46)
Men
BMI, unadjusted	209377	1.68 (1.57, 1.79)
BMI, adjusted for WHR	208593	1.57 (1.53, 1.61)
WHR, unadjusted	209377	1.51 (1.31, 1.74)
WHR, adjusted for BMI	208593	2.09 (2.03, 2.16)
Women
BMI, unadjusted	248698	1.65 (1.55, 1.76)
BMI, adjusted for WHR	247868	1.98 (1.93, 2.04)
WHR, unadjusted	248698	2.21 (2.03, 2.41)
WHR, adjusted for BMI	247868	2.64 (2.55, 2.74)

## Sheet: ST6. MR_statin interact
S Table 6 Mendelian randomization tests of interaction of BMI and WHR with statin use in relation to metabolic traits in UK Biobank
Note: P-values shown as 0.00E+00 represent approximately P<1*10-300 (below limit of estimation)
	Interaction term between BMI						Interaction term between WHR
	and statin use (BMI*statins)						and statin use (WHR*statins)
	Sexes combined						Sexes combined
	Adj. for BMI, statins, age, age*statins, sex,						Adj. for WHR, statins, age, age*statins, sex,
	sex* statins, PC1, PC1*statins…PC10,						sex* statins, PC1, PC1*statins…PC10,
	PC10*statins						PC10*statins
Standardized outcome	N	Beta	LCL	UCL	P-value		N	Beta	LCL	UCL	P-value
Total cholesterol	109361	0.438263	0.237972	0.638554	1.8e-05		109496	0.588063	0.239568	0.936557	0.0009419
Total cholesterol minus HDL-C	109361	0.4827	0.276599	0.688802	4.43e-06		109496	0.0373166	-0.309029	0.383662	0.832752
Remnant cholesterol (non-HDL, non-LDL -cholesterol)	109361	0.446213	0.242586	0.649839	1.75e-05		109496	-0.0989253	-0.440807	0.242956	0.570628
VLDL cholesterol	109361	0.424627	0.21617	0.633084	6.54e-05		109496	-0.942683	-1.3031	-0.582269	2.95e-07
Clinical LDL cholesterol	109361	0.467394	0.261582	0.673206	8.55e-06		109496	0.353564	0.0019278	0.705201	0.0487571
LDL cholesterol	109361	0.501394	0.292357	0.710432	2.59e-06		109496	0.166426	-0.186636	0.519488	0.355546
HDL cholesterol	109361	0.0234508	-0.163629	0.21053	0.805925		109496	1.59924	1.22912	1.96936	2.48e-17
Total triglycerides	109361	0.365945	0.157458	0.574432	0.0005813		109496	-1.63911	-2.03226	-1.24595	3.05e-16
Triglycerides in VLDL	109361	0.38924	0.181983	0.596496	0.0002324		109496	-1.65205	-2.04428	-1.25982	1.52e-16
Triglycerides in LDL	109361	0.195495	-0.0167358	0.407725	0.0710109		109496	-1.10084	-1.47927	-0.722413	1.19e-08
Triglycerides in HDL	109361	0.243846	0.0288662	0.458825	0.0262066		109496	-1.50464	-1.90562	-1.10366	1.92e-13
Total phospholipids in lipoprotein particles	109361	0.389694	0.185981	0.593407	0.0001773		109496	0.358587	0.0076938	0.70948	0.0451839
Phospholipids in VLDL	109361	0.41252	0.203045	0.621995	0.0001135		109496	-1.35363	-1.73067	-0.976591	1.97e-12
Phospholipids in LDL	109361	0.483474	0.274736	0.692213	5.64e-06		109496	0.180871	-0.171882	0.533625	0.314918
Phospholipids in HDL	109361	0.0601688	-0.134174	0.254511	0.543977		109496	1.09944	0.738395	1.46048	2.4e-09
Total esterified cholesterol	109361	0.430316	0.230519	0.630112	2.43e-05		109496	0.698553	0.347392	1.04971	9.66e-05
Cholesteryl esters in VLDL	109361	0.407449	0.200604	0.614293	0.000113		109496	-0.711156	-1.06402	-0.358295	7.81e-05
Cholesteryl esters in LDL	109361	0.516624	0.306012	0.727235	1.53e-06		109496	-0.0072593	-0.360522	0.346003	0.967873
Cholesteryl esters in HDL	109361	0.0181646	-0.169415	0.205745	0.849469		109496	1.6332	1.26065	2.00575	8.54e-18
Total free cholesterol	109361	0.44966	0.247949	0.651371	1.25e-05		109496	0.298722	-0.0452117	0.642655	0.0886959
Free cholesterol in VLDL	109361	0.43268	0.223162	0.642197	5.18e-05		109496	-1.21961	-1.59089	-0.848321	1.21e-10
Free cholesterol in LDL	109361	0.441741	0.237283	0.646199	2.29e-05		109496	0.62195	0.264849	0.979051	0.0006411
Free cholesterol in HDL	109361	0.041084	-0.145993	0.228161	0.666883		109496	1.43222	1.0703	1.79414	8.76e-15
Total lipids in lipoprotein particles	109361	0.489477	0.279392	0.699562	4.96e-06		109496	-0.133316	-0.486187	0.219554	0.459006
Total lipids in VLDL	109361	0.42736	0.217888	0.636833	6.37e-05		109496	-1.48319	-1.86664	-1.09974	3.42e-14
Total lipids in LDL	109361	0.493704	0.284182	0.703226	3.87e-06		109496	0.0888548	-0.26394	0.441649	0.621563
Total lipids in HDL	109361	0.0597396	-0.131794	0.251274	0.540991		109496	1.24896	0.88686	1.61106	1.38e-11
Total concentration of lipoprotein particles	109361	0.316373	0.111401	0.521346	0.0024848		109496	0.793248	0.425587	1.16091	2.35e-05
Concentration of VLDL particles	109361	0.404665	0.194138	0.615192	0.000165		109496	-1.22182	-1.59485	-0.848783	1.37e-10
Concentration of LDL particles	109361	0.449284	0.242295	0.656273	2.1e-05		109496	-0.202768	-0.55163	0.146093	0.254625
Concentration of HDL particles	109361	0.259837	0.0555596	0.464114	0.0126655		109496	0.858051	0.488345	1.22776	5.39e-06
Average diameter for VLDL particles	109361	0.476686	0.277136	0.676235	2.84e-06		109496	-1.5682	-1.94713	-1.18926	5.01e-16
Average diameter for LDL particles	109361	-0.145774	-0.351077	0.0595282	0.164024		109496	0.93523	0.554143	1.31632	1.51e-06
Average diameter for HDL particles	109361	-0.185932	-0.37031	-0.0015532	0.0481011		109496	1.63092	1.27102	1.99082	6.58e-19
Phosphoglycerides	109288	0.339418	0.133361	0.545475	0.0012446		109423	0.251422	-0.103565	0.60641	0.165089
Ratio of triglycerides to phosphoglycerides	109288	0.246677	0.0520111	0.441343	0.0130051		109423	-1.89144	-2.28488	-1.498	4.41e-21
Total cholines	109288	0.339831	0.137191	0.542472	0.001013		109423	0.438012	0.0857861	0.790239	0.0147965
Phosphatidylcholines	109288	0.36233	0.159102	0.565558	0.0004752		109423	0.309337	-0.0417436	0.660417	0.0841814
Sphingomyelins	109288	0.315826	0.119866	0.511785	0.0015839		109423	1.14474	0.781837	1.50764	6.31e-10
Apolipoprotein B	109361	0.437789	0.231844	0.643734	3.09e-05		109496	-0.19024	-0.536894	0.156414	0.282103
Apolipoprotein A1	109361	0.136609	-0.0602271	0.333445	0.173747		109496	1.02698	0.663552	1.39042	3.05e-08
Ratio of apolipoprotein B to apolipoprotein A1	109361	0.230414	0.0280146	0.432814	0.0256648		109496	-0.749095	-1.10675	-0.391438	4.04e-05
Total fatty acids	109288	0.397568	0.183033	0.612104	0.0002811		109423	-0.635121	-1.00239	-0.267851	0.0007005
Degree of unsaturation	109288	-0.329941	-0.533173	-0.12671	0.0014629		109423	0.0827294	-0.271163	0.436622	0.646823
Omega-3 fatty acids	109288	0.0320858	-0.178884	0.243055	0.765638		109423	-1.04012	-1.42278	-0.657463	9.96e-08
Omega-6 fatty acids	109288	0.377356	0.168385	0.586328	0.0004012		109423	-0.127821	-0.48334	0.227698	0.481012
Polyunsaturated fatty acids	109288	0.328734	0.119492	0.537977	0.0020753		109423	-0.392759	-0.751694	-0.0338244	0.0319799
Monounsaturated fatty acids	109288	0.338171	0.126851	0.54949	0.0017098		109423	-0.756918	-1.12484	-0.388994	5.53e-05
Saturated fatty acids	109288	0.431369	0.215619	0.647119	8.9e-05		109423	-0.613513	-0.980826	-0.2462	0.0010616
Linoleic acid	109288	0.40021	0.192586	0.607834	0.0001581		109423	-0.201717	-0.554951	0.151517	0.263033
Docosahexaenoic acid	109288	0.0131023	-0.193458	0.219663	0.90106		109423	-0.538028	-0.904386	-0.171669	0.0039974
Ratio of omega-3 fatty acids to total fatty acids	109288	-0.212894	-0.422969	-0.0028192	0.0470037		109423	-0.89712	-1.27601	-0.518234	3.47e-06
Ratio of omega-6 fatty acids to total fatty acids	109288	-0.255002	-0.458483	-0.0515206	0.0140408		109423	1.02966	0.661327	1.398	4.28e-08
Ratio of polyunsaturated fatty acids to total fatty acids	109288	-0.333182	-0.535528	-0.130836	0.0012498		109423	0.622084	0.266095	0.978073	0.0006148
Ratio of monounsaturated fatty acids to total fatty acids	109288	0.200633	0.0057706	0.395495	0.0435907		109423	-0.76891	-1.1213	-0.416515	1.9e-05
Ratio of saturated fatty acids to total fatty acids	109288	0.368616	0.150306	0.586927	0.000935		109423	-0.138677	-0.512758	0.235404	0.467481
Ratio of linoleic acid to total fatty acids	109288	0.0163196	-0.178261	0.2109	0.869429		109423	0.707569	0.358544	1.05659	7.09e-05
Ratio of docosahexaenoic acid to total fatty acids	109288	-0.257811	-0.464822	-0.0508008	0.014649		109423	-0.233594	-0.59623	0.129043	0.206762
Ratio of polyunsaturated fatty acids to monounsaturated fatty acids	109288	-0.304427	-0.50178	-0.107073	0.0025001		109423	0.748442	0.396489	1.1004	3.07e-05
Ratio of omega-6 fatty acids to omega-3 fatty acids	109288	-0.0898623	-0.301615	0.12189	0.405546		109423	0.939247	0.55474	1.32375	1.69e-06
Alanine	109358	0.62035	0.398494	0.842205	4.24e-08		109493	-0.204428	-0.583289	0.174434	0.290254
Glutamine	109045	-0.184476	-0.401317	0.0323649	0.0954297		109178	0.216341	-0.162664	0.595346	0.263236
Glycine	109262	-0.0600552	-0.260829	0.140718	0.557699		109397	0.431818	0.0807197	0.782916	0.0159275
Histidine	109185	0.0391339	-0.173299	0.251567	0.718055		109320	-0.23335	-0.609965	0.143266	0.2246
Total concentration of branched-chain amino acids (leucine + isoleucine + valine)	109333	0.25647	0.0484263	0.464514	0.0156841		109468	-0.480909	-0.849093	-0.112726	0.0104659
Isoleucine	109359	0.0853343	-0.125992	0.29666	0.428686		109494	-0.374984	-0.747145	-0.0028237	0.0482869
Leucine	109358	0.194666	-0.0127918	0.402124	0.0658986		109493	-0.457282	-0.822997	-0.0915664	0.0142582
Valine	109334	0.348896	0.140681	0.557111	0.0010227		109469	-0.49886	-0.868579	-0.129141	0.0081794
Phenylalanine	109312	0.127865	-0.08148	0.337211	0.23126		109446	0.072579	-0.287226	0.432384	0.692578
Tyrosine	109200	0.127651	-0.0866923	0.341993	0.243112		109335	-0.189634	-0.566086	0.186818	0.32349
Glucose	109158	0.248811	0.0408144	0.456807	0.0190495		109293	0.271049	-0.102833	0.644932	0.155347
Lactate	109093	0.0041166	-0.213372	0.221605	0.970407		109228	0.0905274	-0.290301	0.471355	0.641282
Pyruvate	109043	0.211542	-0.0100824	0.433166	0.0613729		109176	0.497209	0.0904484	0.90397	0.0165847
Citrate	109348	-0.169159	-0.383716	0.0453988	0.122286		109483	-0.0320468	-0.41381	0.349717	0.869316
3-Hydroxybutyrate	107939	-0.604492	-0.833869	-0.375116	2.4e-07		108071	0.413449	0.026664	0.800233	0.0361639
Acetate	109330	-0.0045165	-0.223356	0.214322	0.967734		109465	0.241966	-0.145078	0.629009	0.220463
Acetoacetate	109359	-0.496811	-0.720256	-0.273367	1.31e-05		109494	0.188007	-0.200497	0.576511	0.342888
Acetone	109359	-0.517998	-0.740067	-0.295929	4.84e-06		109494	0.192092	-0.202183	0.586368	0.339628
Creatinine	104561	0.241943	0.0522759	0.431609	0.0124134		104689	-0.154143	-0.494643	0.186357	0.374935
Albumin	109344	0.0909412	-0.124474	0.306356	0.407992		109479	-0.451229	-0.833732	-0.0687261	0.0207711
Glycoprotein acetyls	109361	0.265612	0.0597263	0.471498	0.0114539		109496	-0.335605	-0.694886	0.023676	0.0671296
Concentration of chylomicrons and extremely large VLDL particles	109361	0.280939	0.0763419	0.485535	0.0071176		109496	-1.3669	-1.74594	-0.987857	1.57e-12
Total lipids in chylomicrons and extremely large VLDL	109361	0.298224	0.0931688	0.50328	0.0043652		109496	-1.27701	-1.65292	-0.901096	2.77e-11
Phospholipids in chylomicrons and extremely large VLDL	109361	0.254894	0.0511162	0.458671	0.014222		109496	-1.38562	-1.76474	-1.00649	7.88e-13
Cholesterol in chylomicrons and extremely large VLDL	109361	0.279357	0.0748131	0.483901	0.0074322		109496	-1.40778	-1.78671	-1.02885	3.3e-13
Cholesteryl esters in chylomicrons and extremely large VLDL	109361	0.288327	0.0837161	0.492937	0.005747		109496	-1.40735	-1.78517	-1.02953	2.86e-13
Free cholesterol in chylomicrons and extremely large VLDL	109361	0.265387	0.0607531	0.470021	0.0110267		109496	-1.3923	-1.77228	-1.01231	6.9e-13
Triglycerides in chylomicrons and extremely large VLDL	109361	0.31084	0.104978	0.516702	0.0030821		109496	-1.19234	-1.56663	-0.818046	4.28e-10
Concentration of very large VLDL particles	109361	0.376841	0.171817	0.581864	0.0003152		109496	-1.64994	-2.03754	-1.26234	7.23e-17
Total lipids in very large VLDL	109361	0.387626	0.182314	0.592937	0.0002153		109496	-1.61693	-2.00375	-1.23012	2.55e-16
Phospholipids in very large VLDL	109361	0.373471	0.168375	0.578567	0.0003583		109496	-1.5873	-1.97184	-1.20276	5.95e-16
Cholesterol in very large VLDL	109361	0.402646	0.196233	0.60906	0.0001317		109496	-1.51018	-1.88981	-1.13055	6.35e-15
Cholesteryl esters in very large VLDL	109361	0.416112	0.209027	0.623197	8.21e-05		109496	-1.40544	-1.77963	-1.03125	1.82e-13
Free cholesterol in very large VLDL	109361	0.376532	0.170795	0.582269	0.0003344		109496	-1.57004	-1.9542	-1.18588	1.14e-15
Triglycerides in very large VLDL	109361	0.37682	0.171913	0.581726	0.0003129		109496	-1.62158	-2.01007	-1.23308	2.82e-16
Concentration of large VLDL particles	109361	0.404176	0.197365	0.610987	0.0001279		109496	-1.71442	-2.10661	-1.32224	1.05e-17
Total lipids in large VLDL	109361	0.433601	0.225952	0.641249	4.26e-05		109496	-1.71575	-2.10911	-1.32239	1.24e-17
Phospholipids in large VLDL	109361	0.390011	0.184096	0.595925	0.0002054		109496	-1.74334	-2.1351	-1.35157	2.74e-18
Cholesterol in large VLDL	109361	0.414444	0.206288	0.6226	9.53e-05		109496	-1.65754	-2.04624	-1.26884	6.39e-17
Cholesteryl esters in large VLDL	109361	0.41517	0.205644	0.624696	0.0001029		109496	-1.56066	-1.94623	-1.17509	2.13e-15
Free cholesterol in large VLDL	109361	0.402672	0.196521	0.608822	0.000129		109496	-1.704	-2.09334	-1.31466	9.65e-18
Triglycerides in large VLDL	109361	0.448172	0.239928	0.656416	2.46e-05		109496	-1.67866	-2.07343	-1.2839	7.79e-17
Concentration of medium VLDL particles	109361	0.47737	0.26684	0.687901	8.82e-06		109496	-0.985019	-1.3493	-0.62074	1.16e-07
Total lipids in medium VLDL	109361	0.498002	0.285769	0.710235	4.24e-06		109496	-1.23195	-1.60674	-0.857155	1.18e-10
Phospholipids in medium VLDL	109361	0.478427	0.268234	0.688621	8.15e-06		109496	-0.900485	-1.26172	-0.539247	1.03e-06
Cholesterol in medium VLDL	109361	0.419047	0.215234	0.622859	5.58e-05		109496	-0.13903	-0.483909	0.20585	0.429463
Cholesteryl esters in medium VLDL	109361	0.359439	0.159869	0.559009	0.0004155		109496	0.299171	-0.0448757	0.643218	0.0883221
Free cholesterol in medium VLDL	109361	0.468635	0.259997	0.677273	1.07e-05		109496	-0.700392	-1.05589	-0.34489	0.0001127
Triglycerides in medium VLDL	109361	0.450133	0.239367	0.660899	2.84e-05		109496	-1.74722	-2.14646	-1.34799	9.68e-18
Concentration of small VLDL particles	109361	0.376379	0.164819	0.58794	0.0004887		109496	-1.58204	-1.97232	-1.19176	1.94e-15
Total lipids in small VLDL	109361	0.40232	0.190382	0.614258	0.0001988		109496	-1.49887	-1.88448	-1.11325	2.57e-14
Phospholipids in small VLDL	109361	0.43317	0.221984	0.644357	5.82e-05		109496	-1.02424	-1.39067	-0.657809	4.29e-08
Cholesterol in small VLDL	109361	0.390778	0.181117	0.600438	0.0002591		109496	-0.909896	-1.27128	-0.548511	8.02e-07
Cholesteryl esters in small VLDL	109361	0.360994	0.151319	0.57067	0.0007397		109496	-1.05154	-1.41711	-0.685961	1.72e-08
Free cholesterol in small VLDL	109361	0.434785	0.225606	0.643963	4.62e-05		109496	-0.640713	-0.995791	-0.285636	0.0004053
Triglycerides in small VLDL	109361	0.319106	0.109374	0.528839	0.0028631		109496	-1.94935	-2.36062	-1.53808	1.54e-20
Concentration of very small VLDL particles	109361	0.271006	0.0659817	0.476031	0.0095774		109496	-0.46919	-0.818816	-0.119564	0.0085327
Total lipids in very small VLDL	109361	0.263057	0.0576216	0.468493	0.0120832		109496	-0.510557	-0.861534	-0.15958	0.0043567
Phospholipids in very small VLDL	109361	0.213826	0.0071203	0.420531	0.0426135		109496	-0.635627	-0.991862	-0.279393	0.0004703
Cholesterol in very small VLDL	109361	0.285093	0.0884662	0.48172	0.0044861		109496	0.103128	-0.232698	0.438953	0.547254
Cholesteryl esters in very small VLDL	109361	0.290699	0.0968461	0.484553	0.0032913		109496	0.314901	-0.0192483	0.64905	0.0647381
Free cholesterol in very small VLDL	109361	0.259986	0.0569932	0.462978	0.0120645		109496	-0.406529	-0.75301	-0.060048	0.0214685
Triglycerides in very small VLDL	109361	0.165905	-0.0462346	0.378044	0.125325		109496	-1.58377	-1.98172	-1.18582	6.18e-15
Concentration of IDL particles	109361	0.34012	0.140955	0.539285	0.0008166		109496	0.482388	0.136589	0.828187	0.0062543
Total lipids in IDL	109361	0.369635	0.174035	0.565236	0.0002124		109496	0.688008	0.343643	1.03237	9.01e-05
Phospholipids in IDL	109361	0.340229	0.145378	0.535079	0.0006209		109496	0.563612	0.223217	0.904008	0.0011736
Cholesterol in IDL	109361	0.378174	0.18387	0.572479	0.0001364		109496	0.890651	0.541255	1.24005	5.85e-07
Cholesteryl esters in IDL	109361	0.394029	0.199194	0.588865	7.38e-05		109496	0.901987	0.55197	1.252	4.4e-07
Free cholesterol in IDL	109361	0.325233	0.131394	0.519072	0.0010071		109496	0.8394	0.490351	1.18845	2.44e-06
Triglycerides in IDL	109361	0.122285	-0.090877	0.335447	0.260854		109496	-1.14279	-1.52443	-0.761146	4.39e-09
Concentration of large LDL particles	109361	0.403054	0.197034	0.609074	0.0001259		109496	-0.0502992	-0.399878	0.299279	0.777936
Total lipids in large LDL	109361	0.472981	0.265841	0.680122	7.63e-06		109496	0.284029	-0.0682569	0.636315	0.114058
Phospholipids in large LDL	109361	0.472565	0.266344	0.678786	7.08e-06		109496	0.336917	-0.0143704	0.688204	0.0601372
Cholesterol in large LDL	109361	0.47809	0.27151	0.684671	5.73e-06		109496	0.369785	0.0165027	0.723068	0.0402164
Cholesteryl esters in large LDL	109361	0.494361	0.285836	0.702886	3.37e-06		109496	0.226206	-0.127372	0.579784	0.209875
Free cholesterol in large LDL	109361	0.421759	0.220515	0.623002	4e-05		109496	0.744776	0.389037	1.10052	4.07e-05
Triglycerides in large LDL	109361	0.158024	-0.0548695	0.370917	0.14572		109496	-0.99508	-1.37145	-0.618706	2.2e-07
Concentration of medium LDL particles	109361	0.509345	0.29959	0.7191	1.94e-06		109496	-0.437289	-0.790235	-0.0843427	0.0151684
Total lipids in medium LDL	109361	0.521725	0.308876	0.734575	1.55e-06		109496	-0.293258	-0.648786	0.0622694	0.105947
Phospholipids in medium LDL	109361	0.505196	0.292383	0.718009	3.28e-06		109496	-0.167738	-0.523878	0.188403	0.355946
Cholesterol in medium LDL	109361	0.532926	0.320302	0.745549	8.99e-07		109496	-0.248862	-0.603782	0.106058	0.169354
Cholesteryl esters in medium LDL	109361	0.539581	0.32643	0.75273	6.99e-07		109496	-0.455673	-0.81185	-0.0994955	0.01216
Free cholesterol in medium LDL	109361	0.476787	0.266727	0.686846	8.64e-06		109496	0.329459	-0.02939	0.688307	0.0719489
Triglycerides in medium LDL	109361	0.2267	0.0153565	0.438043	0.0355202		109496	-1.17373	-1.55344	-0.794031	1.37e-09
Concentration of small LDL particles	109361	0.458388	0.251036	0.665739	1.47e-05		109496	-0.404577	-0.755675	-0.0534795	0.0239141
Total lipids in small LDL	109361	0.475449	0.266062	0.684837	8.57e-06		109496	-0.0893194	-0.441811	0.263172	0.61944
Phospholipids in small LDL	109361	0.414623	0.206873	0.622373	9.17e-05		109496	0.24501	-0.11114	0.601159	0.177549
Cholesterol in small LDL	109361	0.488871	0.279389	0.698354	4.79e-06		109496	-0.0624773	-0.414595	0.289641	0.728019
Cholesteryl esters in small LDL	109361	0.491235	0.28118	0.701291	4.57e-06		109496	-0.289977	-0.642117	0.0621622	0.106532
Free cholesterol in small LDL	109361	0.428316	0.220574	0.636058	5.32e-05		109496	0.547077	0.184682	0.909472	0.0030885
Triglycerides in small LDL	109361	0.285565	0.0759946	0.495135	0.0075696		109496	-1.32455	-1.70745	-0.941641	1.2e-11
Concentration of very large HDL particles	109361	-0.129303	-0.31451	0.0559041	0.171201		109496	1.64024	1.27751	2.00297	7.8e-19
Total lipids in very large HDL	109361	-0.194455	-0.380543	-0.0083675	0.0405507		109496	1.73275	1.36655	2.09895	1.79e-20
Phospholipids in very large HDL	109361	-0.225193	-0.412654	-0.0377317	0.0185496		109496	1.68949	1.32498	2.05402	1.05e-19
Cholesterol in very large HDL	109361	-0.171292	-0.355762	0.0131785	0.0687675		109496	1.85989	1.48791	2.23188	1.13e-22
Cholesteryl esters in very large HDL	109361	-0.163771	-0.347127	0.0195856	0.0800137		109496	1.85619	1.48583	2.22655	8.96e-23
Free cholesterol in very large HDL	109361	-0.193547	-0.384085	-0.0030086	0.0464905		109496	1.8041	1.4263	2.1819	8.02e-21
Triglycerides in very large HDL	109361	0.192605	-0.0228077	0.408018	0.0796974		109496	-0.766058	-1.14634	-0.385773	7.87e-05
Concentration of large HDL particles	109361	-0.11642	-0.298885	0.0660444	0.211102		109496	1.6691	1.30779	2.0304	1.37e-19
Total lipids in large HDL	109361	-0.130806	-0.314505	0.0528931	0.162828		109496	1.68121	1.31798	2.04445	1.17e-19
Phospholipids in large HDL	109361	-0.132006	-0.317259	0.0532466	0.162529		109496	1.62587	1.26284	1.9889	1.66e-18
Cholesterol in large HDL	109361	-0.139876	-0.322412	0.0426599	0.133121		109496	1.80753	1.43996	2.1751	5.52e-22
Cholesteryl esters in large HDL	109361	-0.140966	-0.323475	0.041543	0.130068		109496	1.81942	1.45131	2.18754	3.42e-22
Free cholesterol in large HDL	109361	-0.134896	-0.31809	0.0482984	0.148956		109496	1.75083	1.38508	2.11659	6.46e-21
Triglycerides in large HDL	109361	0.102565	-0.109526	0.314657	0.343222		109496	-0.564752	-0.939501	-0.190003	0.00314
Concentration of medium HDL particles	109361	0.119037	-0.0795162	0.31759	0.239978		109496	0.969333	0.604781	1.33389	1.87e-07
Total lipids in medium HDL	109361	0.125488	-0.0755266	0.326502	0.221121		109496	0.837085	0.472123	1.20205	6.94e-06
Phospholipids in medium HDL	109361	0.135673	-0.0678946	0.33924	0.191462		109496	0.657553	0.292967	1.02214	0.0004079
Cholesterol in medium HDL	109361	0.0807057	-0.115736	0.277147	0.420688		109496	1.23202	0.86161	1.60243	7.08e-11
Cholesteryl esters in medium HDL	109361	0.0728723	-0.124012	0.269757	0.468185		109496	1.25706	0.884926	1.62919	3.57e-11
Free cholesterol in medium HDL	109361	0.110063	-0.0852818	0.305408	0.269462		109496	1.1057	0.742185	1.46921	2.5e-09
Triglycerides in medium HDL	109361	0.248661	0.0338602	0.463463	0.023273		109496	-1.5073	-1.90774	-1.10686	1.61e-13
Concentration of small HDL particles	109361	0.478475	0.255652	0.701299	2.57e-05		109496	-0.202449	-0.579906	0.175007	0.293154
Total lipids in small HDL	109361	0.43449	0.214078	0.654902	0.0001117		109496	-0.457821	-0.834661	-0.0809807	0.0172588
Phospholipids in small HDL	109361	0.387461	0.168966	0.605955	0.0005096		109496	-0.424369	-0.800159	-0.0485788	0.0268749
Cholesterol in small HDL	109361	0.451393	0.229083	0.673704	6.9e-05		109496	0.0124751	-0.366373	0.391323	0.948541
Cholesteryl esters in small HDL	109361	0.437796	0.214894	0.660697	0.0001183		109496	0.0503595	-0.330047	0.430766	0.795275
Free cholesterol in small HDL	109361	0.424763	0.207242	0.642284	0.0001295		109496	-0.100077	-0.470956	0.270802	0.596894
Triglycerides in small HDL	109361	0.286261	0.0806204	0.491902	0.0063651		109496	-1.90744	-2.30956	-1.50532	1.44e-20
Phospholipids to total lipids ratio in chylomicrons and extremely large VLDL	106099	-0.178909	-0.397728	0.0399099	0.109047		106232	-1.78556	-2.2076	-1.36352	1.11e-16
Cholesterol to total lipids ratio in chylomicrons and extremely large VLDL	106099	-0.213385	-0.435415	0.0086445	0.0596117		106232	0.281355	-0.109394	0.672103	0.15817
Cholesteryl esters to total lipids ratio in chylomicrons and extremely large VLDL	106099	-0.0746046	-0.296491	0.147282	0.509898		106232	0.299308	-0.0936161	0.692233	0.135439
Free cholesterol to total lipids ratio in chylomicrons and extremely large VLDL	106099	-0.415301	-0.638006	-0.192595	0.0002573		106232	0.184534	-0.200435	0.569504	0.347471
Triglycerides to total lipids ratio in chylomicrons and extremely large VLDL	106099	0.247139	0.0227711	0.471507	0.0308594		106232	0.331209	-0.0633398	0.725757	0.0999045
Phospholipids to total lipids ratio in very large VLDL	108475	0.16358	-0.0504077	0.377568	0.134064		108610	-0.504725	-0.889879	-0.119572	0.0102158
Cholesterol to total lipids ratio in very large VLDL	108475	-0.324731	-0.530578	-0.118885	0.0019886		108610	1.25209	0.872147	1.63204	1.05e-10
Cholesteryl esters to total lipids ratio in very large VLDL	108475	-0.291359	-0.497568	-0.0851507	0.0056177		108610	1.25483	0.871761	1.63789	1.36e-10
Free cholesterol to total lipids ratio in very large VLDL	108475	-0.390072	-0.600499	-0.179644	0.0002799		108610	1.0154	0.640254	1.39055	1.13e-07
Triglycerides to total lipids ratio in very large VLDL	108475	0.264593	0.0575881	0.471598	0.0122376		108610	-1.06164	-1.43582	-0.687465	2.68e-08
Phospholipids to total lipids ratio in large VLDL	109350	0.298088	0.0910688	0.505107	0.0047701		109485	-1.32554	-1.70707	-0.944018	9.79e-12
Cholesterol to total lipids ratio in large VLDL	109350	-0.31965	-0.530532	-0.108767	0.0029697		109485	0.424185	0.0571881	0.791181	0.0234894
Cholesteryl esters to total lipids ratio in large VLDL	109350	-0.352698	-0.556361	-0.149035	0.0006883		109485	0.768591	0.410362	1.12682	2.61e-05
Free cholesterol to total lipids ratio in large VLDL	109350	-0.112746	-0.325081	0.099589	0.298012		109485	-0.606677	-0.982428	-0.230927	0.0015535
Triglycerides to total lipids ratio in large VLDL	109350	0.0575836	-0.15695	0.272118	0.598834		109485	0.469716	0.0923244	0.847109	0.0147098
Phospholipids to total lipids ratio in medium VLDL	109361	-0.0553503	-0.244648	0.133947	0.566583		109496	1.25325	0.892633	1.61386	9.66e-12
Cholesterol to total lipids ratio in medium VLDL	109361	-0.180672	-0.368684	0.0073405	0.0596406		109496	1.69067	1.31298	2.06835	1.73e-18
Cholesteryl esters to total lipids ratio in medium VLDL	109361	-0.201885	-0.39029	-0.0134794	0.0357122		109496	1.77766	1.39508	2.16023	8.46e-20
Free cholesterol to total lipids ratio in medium VLDL	109361	-0.113077	-0.301418	0.0752637	0.239302		109496	1.38062	1.0168	1.74445	1.03e-13
Triglycerides to total lipids ratio in medium VLDL	109361	0.156466	-0.0311199	0.344053	0.102088		109496	-1.62285	-1.99693	-1.24877	1.85e-17
Phospholipids to total lipids ratio in small VLDL	109361	0.0276249	-0.16502	0.22027	0.778669		109496	1.8882	1.4934	2.283	7e-21
Cholesterol to total lipids ratio in small VLDL	109361	-0.0216238	-0.218998	0.175751	0.829979		109496	1.43093	1.05079	1.81106	1.61e-13
Cholesteryl esters to total lipids ratio in small VLDL	109361	-0.0515624	-0.256074	0.152949	0.621197		109496	0.942158	0.5686	1.31572	7.68e-07
Free cholesterol to total lipids ratio in small VLDL	109361	0.0183856	-0.172148	0.208919	0.849993		109496	1.8416	1.45256	2.23063	1.73e-20
Triglycerides to total lipids ratio in small VLDL	109361	0.0065676	-0.188817	0.201952	0.947472		109496	-1.59754	-1.98215	-1.21293	3.92e-16
Phospholipids to total lipids ratio in very small VLDL	109361	-0.3855	-0.592728	-0.178273	0.0002663		109496	-1.01317	-1.3916	-0.634734	1.54e-07
Cholesterol to total lipids ratio in very small VLDL	109361	0.113493	-0.0702551	0.297241	0.226056		109496	1.74297	1.36417	2.12177	1.91e-19
Cholesteryl esters to total lipids ratio in very small VLDL	109361	0.120237	-0.0623004	0.302775	0.196695		109496	1.83374	1.45166	2.21583	5.13e-21
Free cholesterol to total lipids ratio in very small VLDL	109361	0.0379284	-0.164134	0.23999	0.712949		109496	0.673146	0.307066	1.03923	0.0003134
Triglycerides to total lipids ratio in very small VLDL	109361	-0.0453817	-0.22963	0.138867	0.629271		109496	-1.74459	-2.12403	-1.36516	2.03e-19
Phospholipids to total lipids ratio in IDL	109361	-0.289944	-0.509179	-0.0707094	0.009539		109496	-0.919361	-1.31099	-0.527735	4.2e-06
Cholesterol to total lipids ratio in IDL	109361	0.241776	0.0424057	0.441145	0.0174614		109496	1.62074	1.22451	2.01697	1.08e-15
Cholesteryl esters to total lipids ratio in IDL	109361	0.315946	0.113394	0.518498	0.0022342		109496	1.54229	1.14727	1.93731	1.97e-14
Free cholesterol to total lipids ratio in IDL	109361	-0.0533308	-0.262377	0.155715	0.617063		109496	0.974519	0.588536	1.3605	7.48e-07
Triglycerides to total lipids ratio in IDL	109361	-0.18625	-0.380702	0.0082011	0.0604768		109496	-1.62835	-2.01786	-1.23884	2.53e-16
Phospholipids to total lipids ratio in large LDL	109361	-0.133718	-0.345945	0.0785087	0.216861		109496	0.260564	-0.115909	0.637037	0.174932
Cholesterol to total lipids ratio in large LDL	109361	0.303545	0.103825	0.503264	0.0028932		109496	1.04833	0.679069	1.41759	2.63e-08
Cholesteryl esters to total lipids ratio in large LDL	109361	0.47846	0.262258	0.694662	1.44e-05		109496	-0.389401	-0.768035	-0.0107671	0.0438314
Free cholesterol to total lipids ratio in large LDL	109361	-0.0405836	-0.233438	0.152271	0.680011		109496	1.87689	1.47909	2.27469	2.3e-20
Triglycerides to total lipids ratio in large LDL	109361	-0.256895	-0.458733	-0.0550571	0.0126099		109496	-1.20168	-1.57984	-0.82351	4.72e-10
Phospholipids to total lipids ratio in medium LDL	109361	-0.284372	-0.49899	-0.069753	0.009405		109496	1.08755	0.696526	1.47857	5e-08
Cholesterol to total lipids ratio in medium LDL	109361	0.341734	0.139011	0.544457	0.0009533		109496	0.410813	0.053608	0.768018	0.0241893
Cholesteryl esters to total lipids ratio in medium LDL	109361	0.465914	0.252694	0.679133	1.85e-05		109496	-1.33429	-1.72428	-0.944301	2e-11
Free cholesterol to total lipids ratio in medium LDL	109361	-0.162401	-0.363061	0.0382591	0.112679		109496	1.73871	1.33984	2.13758	1.3e-17
Triglycerides to total lipids ratio in medium LDL	109361	-0.225399	-0.428454	-0.0223444	0.0295821		109496	-1.01141	-1.38597	-0.63685	1.21e-07
Phospholipids to total lipids ratio in small LDL	109361	-0.435047	-0.650749	-0.219346	7.72e-05		109496	1.34012	0.945903	1.73434	2.69e-11
Cholesterol to total lipids ratio in small LDL	109361	0.353623	0.143623	0.563624	0.0009654		109496	0.122539	-0.241245	0.486322	0.509123
Cholesteryl esters to total lipids ratio in small LDL	109361	0.380848	0.167285	0.59441	0.0004737		109496	-1.2114	-1.59973	-0.823075	9.7e-10
Free cholesterol to total lipids ratio in small LDL	109361	-0.0463886	-0.252402	0.159625	0.658974		109496	1.42269	1.02681	1.81857	1.87e-12
Triglycerides to total lipids ratio in small LDL	109361	0.0329668	-0.169325	0.235259	0.749417		109496	-1.45031	-1.84177	-1.05885	3.83e-13
Phospholipids to total lipids ratio in very large HDL	109336	-0.204487	-0.402993	-0.0059805	0.0434858		109471	1.33586	0.959296	1.71242	3.58e-12
Cholesterol to total lipids ratio in very large HDL	109336	0.215577	0.0069391	0.424215	0.042852		109471	-0.480781	-0.847816	-0.113746	0.0102474
Cholesteryl esters to total lipids ratio in very large HDL	109336	0.230551	0.0152021	0.4459	0.0358765		109471	0.834427	0.4415	1.22735	3.15e-05
Free cholesterol to total lipids ratio in very large HDL	109336	0.0730462	-0.114969	0.261061	0.446377		109471	-1.38066	-1.74388	-1.01745	9.31e-14
Triglycerides to total lipids ratio in very large HDL	109336	0.0792203	-0.120534	0.278975	0.436983		109471	-1.74279	-2.15617	-1.32942	1.42e-16
Phospholipids to total lipids ratio in large HDL	109361	0.0358328	-0.152631	0.224296	0.709409		109496	-1.32689	-1.69858	-0.955191	2.62e-12
Cholesterol to total lipids ratio in large HDL	109361	-0.0338472	-0.224822	0.157128	0.728312		109496	1.92084	1.52008	2.32161	5.77e-21
Cholesteryl esters to total lipids ratio in large HDL	109361	-0.0445739	-0.23937	0.150222	0.653803		109496	1.80119	1.40312	2.19925	7.41e-19
Free cholesterol to total lipids ratio in large HDL	109361	0.0220734	-0.169627	0.213773	0.82145		109496	1.72173	1.32915	2.1143	8.26e-18
Triglycerides to total lipids ratio in large HDL	109361	0.0234602	-0.182601	0.229521	0.823424		109496	-1.9883	-2.41259	-1.56402	4.12e-20
Phospholipids to total lipids ratio in medium HDL	109361	-0.0465339	-0.239576	0.146508	0.636598		109496	-1.64534	-2.03774	-1.25293	2.07e-16
Cholesterol to total lipids ratio in medium HDL	109361	-0.0628101	-0.261472	0.135852	0.535473		109496	1.99178	1.58568	2.39787	7.04e-22
Cholesteryl esters to total lipids ratio in medium HDL	109361	-0.116884	-0.321851	0.0880835	0.263703		109496	1.868	1.46081	2.27518	2.44e-19
Free cholesterol to total lipids ratio in medium HDL	109361	0.160564	-0.023305	0.344432	0.0869811		109496	1.58752	1.22232	1.95272	1.6e-17
Triglycerides to total lipids ratio in medium HDL	109361	0.133476	-0.0692149	0.336168	0.196816		109496	-2.06757	-2.49711	-1.63803	3.94e-21
Phospholipids to total lipids ratio in small HDL	109361	-0.217628	-0.429142	-0.006113	0.0437363		109496	0.174618	-0.1926	0.541835	0.351339
Cholesterol to total lipids ratio in small HDL	109361	0.0501484	-0.162285	0.262582	0.643593		109496	1.34525	0.944663	1.74584	4.64e-11
Cholesteryl esters to total lipids ratio in small HDL	109361	0.0478855	-0.168032	0.263803	0.663798		109496	1.06669	0.671398	1.46199	1.23e-07
Free cholesterol to total lipids ratio in small HDL	109361	0.0075222	-0.190425	0.205469	0.940628		109496	0.946241	0.588153	1.30433	2.23e-07
Triglycerides to total lipids ratio in small HDL	109361	0.133143	-0.066793	0.333079	0.191826		109496	-2.0481	-2.45965	-1.63655	1.78e-22
Conventional biochemistry measures (non-NMR)
Total cholesterol	436555	0.42992	0.326186	0.533654	4.55e-16		437122	0.141675	-0.0206123	0.303963	0.0870761
Cholesterol in LDL	435797	0.440722	0.336055	0.545388	1.55e-16		436363	-0.0104458	-0.172965	0.152073	0.899751
Cholesterol in HDL	400611	-0.0017717	-0.103386	0.0998423	0.972739		401136	1.30248	1.12253	1.48243	0
Total trigylcerides	436216	0.370675	0.262602	0.478749	1.79e-11		436781	-1.57517	-1.76559	-1.38474	0
Apolipoprotein B	434479	0.338779	0.231705	0.445854	5.6e-10		435043	-0.0641698	-0.232613	0.104274	0.455267
Apolipoprotein A	398397	0.115937	0.0094914	0.222382	0.0327832		398923	0.791747	0.613595	0.9699	3.03e-18
Glucose	400329	0.162451	0.0468685	0.278034	0.0058742		400854	0.271333	0.0865887	0.456077	0.0039946
Creatinine	436347	0.269782	0.169434	0.37013	1.37e-07		436913	0.278737	0.123953	0.43352	0.0004163
Albumin	400796	0.0872189	-0.0292703	0.203708	0.142245		401321	-0.617352	-0.807299	-0.427405	1.89e-10

## Sheet: ST7. MR_excl statin
S Table 7 Mendelian randomization estimates of the effect of BMI and WHR on metabolic traits in UK Biobank, excluding statin users
Note: P-values shown as 0.00E+00 represent approximately P<1*10-300 (below limit of estimation)
	General adiposity, sexes combined, excluding statin users														Central adiposity, sexes combined, excluding statin users
	BMI, per SD higher														WHR, per SD higher
	Adj. for age, sex, GenPC1-10							Adj. for age, sex, GenPC1-10, WHR							Adj. for age, sex, GenPC1-10							Adj. for age, sex, GenPC1-10, BMI
Standardized outcome	N	Beta	SE	LCL	UCL	P-value		N	Beta	SE	LCL	UCL	P-value		N	Beta	SE	LCL	UCL	P-value		N	Beta	SE	LCL	UCL	P-value
Total cholesterol	91419	-0.0844605	0.0157834	-0.115395	-0.0535256	8.74e-08		91396	-0.0803775	0.019962	-0.119502	-0.0412526	5.66e-05		91514	-0.055157	0.0254196	-0.104979	-0.0053354	0.0300176		91396	-0.0114324	0.0305722	-0.0713527	0.048488	0.708444
Total cholesterol minus HDL-C	91419	0.0142844	0.0162649	-0.0175943	0.046163	0.379817		91396	-0.0503787	0.0204734	-0.0905059	-0.0102515	0.0138671		91514	0.152412	0.0260514	0.101352	0.203472	4.9e-09		91396	0.180331	0.0313901	0.118808	0.241855	9.2e-09
Remnant cholesterol (non-HDL, non-LDL -cholesterol)	91419	0.0472182	0.0161303	0.0156034	0.0788329	0.0034192		91396	-0.0319854	0.0202888	-0.0717508	0.00778	0.11491		91514	0.202413	0.0258025	0.151841	0.252985	4.34e-15		91396	0.220659	0.031075	0.159753	0.281565	1.24e-12
VLDL cholesterol	91419	0.14699	0.016516	0.11462	0.179361	5.59e-19		91396	-0.0149567	0.0207073	-0.0555422	0.0256289	0.470116		91514	0.442172	0.0264144	0.390401	0.493944	0		91396	0.451392	0.0317603	0.389143	0.513641	0
Clinical LDL cholesterol	91419	-0.0196717	0.0162789	-0.0515776	0.0122343	0.226886		91396	-0.0497157	0.0205319	-0.0899575	-0.0094739	0.0154614		91514	0.0565459	0.0261705	0.0052526	0.107839	0.0307209		91396	0.0839829	0.0315013	0.0222415	0.145724	0.0076756
LDL cholesterol	91419	-0.0177123	0.0164602	-0.0499738	0.0145491	0.281896		91396	-0.0662883	0.0207409	-0.10694	-0.0256369	0.0013934		91514	0.0994423	0.0264095	0.0476806	0.151204	0.0001663		91396	0.13568	0.0318219	0.0733103	0.19805	2.01e-05
HDL cholesterol	91419	-0.280147	0.0149106	-0.309371	-0.250922	0		91396	-0.102284	0.018941	-0.139408	-0.0651605	6.66e-08		91514	-0.550474	0.0244152	-0.598327	-0.502621	0		91396	-0.496152	0.0289431	-0.552879	-0.439424	0
Total triglycerides	91419	0.22255	0.0161414	0.190913	0.254186	0		91396	-0.0035981	0.02014	-0.0430718	0.0358756	0.858208		91514	0.628077	0.0259211	0.577273	0.678882	0		91396	0.630834	0.0310304	0.570016	0.691653	0
Triglycerides in VLDL	91419	0.224083	0.0159786	0.192766	0.2554	0		91396	-0.0038037	0.0199539	-0.0429127	0.0353052	0.848818		91514	0.632929	0.02572	0.582519	0.683339	0		91396	0.63573	0.0307855	0.575391	0.696068	0
Triglycerides in LDL	91419	0.194997	0.0168445	0.161983	0.228012	5.43e-31		91396	0.0218612	0.0209617	-0.019223	0.0629455	0.29699		91514	0.493509	0.0268351	0.440913	0.546105	0		91396	0.482985	0.0321098	0.420051	0.545919	0
Triglycerides in HDL	91419	0.151125	0.0169594	0.117885	0.184364	5.06e-19		91396	-0.0353921	0.0212991	-0.0771376	0.0063534	0.0965794		91514	0.500352	0.0271266	0.447185	0.553519	0		91396	0.519966	0.0326136	0.456044	0.583887	0
Total phospholipids in lipoprotein particles	91419	-0.0627154	0.0159315	-0.0939406	-0.0314902	8.27e-05		91396	-0.0788714	0.0201083	-0.118283	-0.0394598	8.77e-05		91514	0.0022257	0.0255541	-0.0478595	0.0523108	0.930595		91396	0.0450371	0.0307372	-0.0152068	0.105281	0.142858
Phospholipids in VLDL	91419	0.201058	0.0164153	0.168885	0.233231	1.72e-34		91396	-0.0039198	0.0205109	-0.0441205	0.0362809	0.848441		91514	0.568301	0.0262912	0.516772	0.619831	0		91396	0.571564	0.0315332	0.50976	0.633368	0
Phospholipids in LDL	91419	0.0103704	0.0164647	-0.0218999	0.0426407	0.52879		91396	-0.0436429	0.0207248	-0.0842627	-0.0030232	0.0352186		91514	0.126781	0.0263926	0.0750523	0.178509	1.56e-06		91396	0.151003	0.0317805	0.088714	0.213291	2.02e-06
Phospholipids in HDL	91419	-0.200582	0.0154213	-0.230807	-0.170357	1.12e-38		91396	-0.0859094	0.0195623	-0.124251	-0.047568	1.13e-05		91514	-0.365444	0.0250814	-0.414602	-0.316285	0		91396	-0.319824	0.0299127	-0.378452	-0.261196	1.11e-26
Total esterified cholesterol	91419	-0.100357	0.0157387	-0.131204	-0.0695097	1.81e-10		91396	-0.0833042	0.0199248	-0.122356	-0.0442523	2.9e-05		91514	-0.0927638	0.0253829	-0.142513	-0.0430142	0.0002576		91396	-0.0475519	0.03051	-0.107351	0.0122467	0.119099
Cholesteryl esters in VLDL	91419	0.117904	0.0164748	0.0856137	0.150194	8.27e-13		91396	-0.0177341	0.0206907	-0.0582871	0.0228188	0.391385		91514	0.367241	0.026333	0.31563	0.418853	0		91396	0.377933	0.0316842	0.315833	0.440033	8.45e-33
Cholesteryl esters in LDL	91419	0.0019798	0.0165403	-0.0304386	0.0343981	0.904726		91396	-0.0663336	0.0208184	-0.107137	-0.0255302	0.0014411		91514	0.154487	0.0264904	0.102567	0.206407	5.48e-09		91396	0.190749	0.0319398	0.128148	0.25335	2.34e-09
Cholesteryl esters in HDL	91419	-0.285511	0.0149396	-0.314792	-0.25623	0		91396	-0.102259	0.0189712	-0.139442	-0.0650765	7.04e-08		91514	-0.565328	0.0244768	-0.613302	-0.517355	0		91396	-0.511086	0.0290068	-0.567938	-0.454233	0
Total free cholesterol	91419	-0.0428344	0.01592	-0.0740369	-0.0116318	0.0071322		91396	-0.0714427	0.0200894	-0.110817	-0.0320682	0.0003762		91514	0.0404831	0.0255645	-0.0096224	0.0905887	0.113293		91396	0.079611	0.030782	0.0192795	0.139943	0.0097016
Free cholesterol in VLDL	91419	0.180772	0.0164758	0.14848	0.213064	5.21e-28		91396	-0.0107102	0.020617	-0.0511187	0.0296984	0.603424		91514	0.526964	0.0263916	0.475237	0.57869	0		91396	0.533888	0.0316934	0.47177	0.596006	0
Free cholesterol in LDL	91419	-0.0693919	0.016223	-0.101188	-0.0375954	1.89e-05		91396	-0.0636314	0.0205062	-0.103823	-0.0234401	0.0019154		91514	-0.0507161	0.0261718	-0.102012	0.0005797	0.0526458		91396	-0.0159292	0.0314696	-0.0776086	0.0457501	0.612732
Free cholesterol in HDL	91419	-0.252904	0.0149523	-0.28221	-0.223598	0		91396	-0.0992168	0.0190018	-0.13646	-0.0619739	1.78e-07		91514	-0.481984	0.0243875	-0.529783	-0.434186	0		91396	-0.429062	0.028972	-0.485846	-0.372278	0
Total lipids in lipoprotein particles	91419	0.0114468	0.0163601	-0.0206184	0.043512	0.484129		91396	-0.0697343	0.0205469	-0.110006	-0.0294631	0.000689		91514	0.188233	0.0261302	0.137019	0.239448	5.86e-13		91396	0.22642	0.031496	0.164689	0.288151	6.53e-13
Total lipids in VLDL	91419	0.210347	0.0162815	0.178436	0.242258	3.5e-38		91396	-0.0072601	0.0203307	-0.0471074	0.0325873	0.721018		91514	0.601979	0.0261231	0.550778	0.653179	0		91396	0.606888	0.0313168	0.545508	0.668268	0
Total lipids in LDL	91419	0.002827	0.0165016	-0.0295155	0.0351694	0.863976		91396	-0.0572454	0.0207737	-0.097961	-0.0165297	0.0058572		91514	0.136304	0.0264334	0.0844952	0.188112	2.52e-07		91396	0.167781	0.0318544	0.105348	0.230215	1.39e-07
Total lipids in HDL	91419	-0.231013	0.0152272	-0.260858	-0.201169	0		91396	-0.0972972	0.019327	-0.135178	-0.0594169	4.8e-07		91514	-0.424729	0.024825	-0.473385	-0.376073	0		91396	-0.372999	0.0295358	-0.430888	-0.31511	1.47e-36
Total concentration of lipoprotein particles	91419	-0.156001	0.0160001	-0.18736	-0.124641	1.84e-22		91396	-0.104195	0.0202992	-0.143981	-0.0644093	2.85e-07		91514	-0.199291	0.0259045	-0.250063	-0.148519	1.43e-14		91396	-0.143675	0.0310412	-0.204514	-0.0828353	3.68e-06
Concentration of VLDL particles	91419	0.16372	0.0166155	0.131154	0.196286	6.62e-23		91396	-0.0210407	0.0208346	-0.0618758	0.0197943	0.312547		91514	0.50253	0.0265514	0.45049	0.55457	0		91396	0.515062	0.0319434	0.452454	0.57767	0
Concentration of LDL particles	91419	0.0430011	0.016419	0.0108205	0.0751817	0.0088192		91396	-0.0418154	0.0206494	-0.0822875	-0.0013433	0.0428659		91514	0.212999	0.0263317	0.16139	0.264609	6.01e-16		91396	0.236393	0.0317056	0.174251	0.298535	8.93e-14
Concentration of HDL particles	91419	-0.171818	0.0159932	-0.203164	-0.140472	6.38e-27		91396	-0.103856	0.0202981	-0.143639	-0.0640724	3.11e-07		91514	-0.243918	0.0259452	-0.29477	-0.193067	5.39e-21		91396	-0.188674	0.0310496	-0.24953	-0.127818	1.23e-09
Average diameter for VLDL particles	91419	0.235237	0.014814	0.206202	0.264272	0		91396	0.0131	0.0186095	-0.0233739	0.0495739	0.481468		91514	0.626677	0.0238625	0.579907	0.673446	0		91396	0.620108	0.0285858	0.56408	0.676135	0
Average diameter for LDL particles	91419	-0.149735	0.0161992	-0.181484	-0.117985	2.39e-20		91396	-0.0330609	0.020592	-0.0734205	0.0072988	0.10838		91514	-0.344078	0.0265499	-0.396115	-0.292041	2.07e-38		91396	-0.32629	0.0318483	-0.388712	-0.263869	1.24e-24
Average diameter for HDL particles	91419	-0.299608	0.0146257	-0.328274	-0.270942	0		91396	-0.0861195	0.0184062	-0.122195	-0.0500439	2.89e-06		91514	-0.642719	0.023753	-0.689274	-0.596164	0		91396	-0.596909	0.0280992	-0.651982	-0.541835	0
Phosphoglycerides	91362	-0.0681931	0.0160936	-0.0997359	-0.0366503	2.26e-05		91339	-0.0840688	0.0203327	-0.12392	-0.0442175	3.55e-05		91457	-0.0011378	0.0258297	-0.0517631	0.0494876	0.964866		91339	0.0444147	0.0310695	-0.0164803	0.10531	0.152852
Ratio of triglycerides to phosphoglycerides	91362	0.274693	0.0149449	0.245401	0.303984	0		91339	0.0368749	0.0187814	6.4e-05	0.0736857	0.0496028		91457	0.682508	0.0243739	0.634736	0.73028	0		91339	0.663559	0.0290034	0.606714	0.720405	0
Total cholines	91362	-0.0979573	0.0158664	-0.129055	-0.0668597	6.66e-10		91339	-0.0925312	0.020085	-0.131897	-0.0531653	4.09e-06		91457	-0.0651258	0.0255345	-0.115172	-0.0150791	0.0107567		91339	-0.0150457	0.0306899	-0.0751969	0.0451055	0.623958
Phosphatidylcholines	91362	-0.111384	0.0158792	-0.142507	-0.0802616	2.31e-12		91339	-0.112236	0.0200864	-0.151604	-0.0728672	2.3e-08		91457	-0.0583218	0.0255399	-0.108379	-0.0082645	0.0223975		91339	0.0024154	0.0306799	-0.0577161	0.0625468	0.937249
Sphingomyelins	91362	-0.123317	0.0155091	-0.153715	-0.0929202	1.85e-15		91339	-0.0600649	0.0197042	-0.0986843	-0.0214454	0.0023011		91457	-0.209137	0.0251347	-0.2584	-0.159873	8.75e-17		91339	-0.176594	0.0301492	-0.235686	-0.117503	4.7e-09
Apolipoprotein B	91419	0.0566188	0.0163496	0.024574	0.0886635	0.0005342		91396	-0.0301735	0.0205535	-0.0704577	0.0101106	0.142092		91514	0.2246	0.0261809	0.173287	0.275914	9.59e-18		91396	0.241899	0.0315161	0.180128	0.303669	1.65e-14
Apolipoprotein A1	91419	-0.204067	0.0155595	-0.234563	-0.173571	0		91396	-0.102256	0.0197421	-0.14095	-0.0635622	2.22e-07		91514	-0.338068	0.0253188	-0.387692	-0.288444	0		91396	-0.283674	0.0301895	-0.342845	-0.224504	5.64e-21
Ratio of apolipoprotein B to apolipoprotein A1	91419	0.169578	0.0163165	0.137598	0.201558	2.67e-25		91396	0.0384759	0.0205151	-0.001733	0.0786847	0.0607251		91514	0.384572	0.0265654	0.332505	0.436639	0		91396	0.365264	0.031748	0.303039	0.427489	1.24e-30
Total fatty acids	91362	0.124861	0.0166421	0.0922434	0.157479	6.25e-14		91339	-0.0134547	0.0207605	-0.0541445	0.0272351	0.516926		91457	0.377864	0.0265291	0.325868	0.42986	0		91339	0.386002	0.0318617	0.323555	0.44845	8.8e-34
Degree of unsaturation	91362	-0.20449	0.0156941	-0.23525	-0.173731	8.28e-39		91339	-0.0993374	0.0195515	-0.137658	-0.0610171	3.76e-07		91457	-0.345321	0.0254302	-0.395163	-0.295479	0		91339	-0.293198	0.0301566	-0.352303	-0.234092	2.42e-22
Omega-3 fatty acids	91362	-0.0217737	0.0168957	-0.0548887	0.0113413	0.197498		91339	-0.102728	0.0213423	-0.144558	-0.0608974	1.48e-06		91457	0.170662	0.0272001	0.117351	0.223973	3.51e-10		91339	0.225788	0.0326338	0.161827	0.289749	4.55e-12
Omega-6 fatty acids	91362	-0.0020551	0.0165183	-0.0344303	0.0303202	0.90099		91339	-0.0619585	0.0208655	-0.102854	-0.0210628	0.0029836		91457	0.133317	0.0264968	0.0813836	0.185249	4.87e-07		91339	0.167348	0.0319513	0.104725	0.229972	1.63e-07
Polyunsaturated fatty acids	91362	-0.0076962	0.0165562	-0.0401458	0.0247534	0.642037		91339	-0.0806216	0.0208982	-0.121581	-0.039662	0.0001144		91457	0.159699	0.0265836	0.107596	0.211802	1.89e-09		91339	0.203626	0.032031	0.140847	0.266406	2.05e-10
Monounsaturated fatty acids	91362	0.216214	0.0162917	0.184283	0.248145	0		91339	0.0523834	0.0201721	0.0128469	0.0919199	0.0094089		91457	0.484129	0.0260355	0.4331	0.535157	0		91339	0.457029	0.0310185	0.396234	0.517824	0
Saturated fatty acids	91362	0.133963	0.0166182	0.101392	0.166534	7.55e-16		91339	-0.0111478	0.0206401	-0.0516017	0.0293061	0.589127		91457	0.398163	0.0264389	0.346344	0.449982	0		91339	0.405025	0.0316964	0.342901	0.467149	2.17e-37
Linoleic acid	91362	-0.0307346	0.0164752	-0.0630254	0.0015562	0.0621103		91339	-0.0880613	0.0208451	-0.128917	-0.0472056	2.39e-05		91457	0.111741	0.0264029	0.0599922	0.16349	2.31e-05		91339	0.159971	0.0318636	0.0975191	0.222422	5.15e-07
Docosahexaenoic acid	91362	-0.144105	0.0166128	-0.176666	-0.111545	4.16e-18		91339	-0.15262	0.0209093	-0.193602	-0.111639	2.9e-13		91457	-0.0579545	0.0268479	-0.110575	-0.0053336	0.0308792		91339	0.0237086	0.0319798	-0.0389706	0.0863879	0.458474
Ratio of omega-3 fatty acids to total fatty acids	91362	-0.0926008	0.0167394	-0.125409	-0.0597923	3.17e-08		91339	-0.107641	0.0211353	-0.149066	-0.0662168	3.53e-07		91457	-0.01523	0.0271273	-0.0683986	0.0379386	0.574507		91339	0.0418806	0.0324105	-0.0216428	0.105404	0.196291
Ratio of omega-6 fatty acids to total fatty acids	91362	-0.251105	0.0155431	-0.281569	-0.220642	0		91339	-0.070679	0.0192971	-0.108501	-0.0328574	0.0002496		91457	-0.540325	0.0250186	-0.58936	-0.491289	0		91339	-0.503319	0.0297029	-0.561536	-0.445103	0
Ratio of polyunsaturated fatty acids to total fatty acids	91362	-0.279901	0.0153614	-0.310009	-0.249793	0		91339	-0.112367	0.0189537	-0.149516	-0.0752186	3.06e-09		91457	-0.526527	0.0248463	-0.575225	-0.477829	0		91339	-0.467384	0.0292679	-0.524749	-0.410021	0
Ratio of monounsaturated fatty acids to total fatty acids	91362	0.321183	0.0148486	0.292081	0.350286	0		91339	0.15348	0.0183413	0.117532	0.189429	5.86e-17		91457	0.54879	0.0242596	0.501243	0.596338	0		91339	0.467619	0.0283807	0.411994	0.523244	0
Ratio of saturated fatty acids to total fatty acids	91362	0.0969322	0.0168072	0.0639907	0.129874	8.05e-09		91339	0.0047058	0.0210385	-0.0365288	0.0459405	0.823008		91457	0.259557	0.0269627	0.206711	0.312403	6.18e-22		91339	0.257624	0.0323141	0.19429	0.320958	1.56e-15
Ratio of linoleic acid to total fatty acids	91362	-0.257714	0.0153848	-0.287868	-0.22756	0		91339	-0.127072	0.0192651	-0.16483	-0.0893128	4.22e-11		91457	-0.432782	0.0248874	-0.48156	-0.384004	0		91339	-0.364696	0.029495	-0.422505	-0.306887	4.06e-35
Ratio of docosahexaenoic acid to total fatty acids	91362	-0.215102	0.0162934	-0.247036	-0.183167	0		91339	-0.145041	0.0203747	-0.184975	-0.105108	1.09e-12		91457	-0.272289	0.0264564	-0.324142	-0.220435	7.66e-25		91339	-0.19556	0.0313016	-0.25691	-0.13421	4.17e-10
Ratio of polyunsaturated fatty acids to monounsaturated fatty acids	91362	-0.317393	0.0151084	-0.347005	-0.287781	0		91339	-0.140109	0.0186886	-0.176738	-0.10348	6.53e-14		91457	-0.568401	0.0246385	-0.616691	-0.52011	0		91339	-0.494551	0.0289017	-0.551197	-0.437905	0
Ratio of omega-6 fatty acids to omega-3 fatty acids	91362	0.0317027	0.0178823	-0.003346	0.0667514	0.0762534		91339	0.094931	0.0226656	0.0505073	0.139355	2.81e-05		91457	-0.126444	0.028591	-0.182481	-0.0704069	9.76e-06		91339	-0.176544	0.0343895	-0.243947	-0.109142	2.84e-07
Alanine	91416	-0.0077999	0.0168285	-0.0407831	0.0251833	0.64301		91393	-0.0720119	0.0212623	-0.113685	-0.0303385	0.0007071		91511	0.139376	0.0271448	0.0861733	0.192579	2.83e-07		91393	0.178738	0.0327069	0.114634	0.242842	4.63e-08
Glutamine	91155	-0.119959	0.017058	-0.153392	-0.086526	2.03e-12		91132	-0.0585635	0.0215354	-0.100772	-0.0163548	0.00654		91249	-0.203011	0.0275545	-0.257017	-0.149005	1.74e-13		91132	-0.171992	0.0330142	-0.236699	-0.107285	1.89e-07
Glycine	91337	-0.157978	0.0162958	-0.189917	-0.126038	3.19e-22		91314	-0.0836964	0.0205286	-0.123932	-0.043461	4.56e-05		91432	-0.252703	0.0261185	-0.303894	-0.201511	3.84e-22		91314	-0.208306	0.0312757	-0.269605	-0.147007	2.73e-11
Histidine	91280	-0.0271539	0.017132	-0.0607319	0.0064241	0.112969		91257	-0.0501134	0.021603	-0.0924544	-0.0077723	0.0203547		91375	0.0362662	0.027971	-0.018556	0.0910883	0.194782		91257	0.0638236	0.0335096	-0.001854	0.129501	0.0568272
Total concentration of branched-chain amino acids (leucine + isoleucine + valine)	91393	0.180289	0.0163126	0.148317	0.212261	2.14e-28		91370	0.0844104	0.0206461	0.0439448	0.124876	4.34e-05		91488	0.313226	0.0263902	0.261502	0.36495	1.71e-32		91370	0.268618	0.0314908	0.206897	0.330339	1.46e-17
Isoleucine	91417	0.159067	0.016704	0.126328	0.191807	1.69e-21		91394	0.0812657	0.0210869	0.039936	0.122595	0.0001163		91512	0.261518	0.0267559	0.209077	0.313958	1.45e-22		91394	0.217923	0.0320099	0.155185	0.280662	9.9e-12
Leucine	91416	0.151983	0.0162733	0.120087	0.183878	9.69e-21		91393	0.0639196	0.0205921	0.02356	0.104279	0.0019086		91511	0.280642	0.0261712	0.229347	0.331936	7.91e-27		91393	0.246851	0.0313323	0.185441	0.308261	3.31e-15
Valine	91394	0.193617	0.0162681	0.161733	0.225502	1.16e-32		91371	0.0927838	0.0206009	0.0524068	0.133161	6.67e-06		91489	0.331125	0.0265863	0.279017	0.383233	1.32e-35		91371	0.282369	0.0316262	0.220383	0.344355	4.32e-19
Phenylalanine	91386	0.111182	0.0165105	0.0788222	0.143542	1.65e-11		91363	0.0819936	0.0208257	0.0411761	0.122811	8.25e-05		91481	0.125765	0.0262731	0.0742704	0.177259	1.69e-06		91363	0.0820551	0.0314719	0.0203713	0.143739	0.0091273
Tyrosine	91289	0.168072	0.0169521	0.134847	0.201297	3.6e-23		91266	0.122216	0.0213544	0.0803623	0.16407	1.05e-08		91384	0.195585	0.0274743	0.141737	0.249434	1.09e-12		91266	0.129701	0.0326895	0.0656307	0.193771	7.26e-05
Glucose	91253	0.053997	0.0138788	0.026795	0.081199	0.0001		91230	0.0237011	0.0172363	-0.0100815	0.0574837	0.169112		91348	0.0952357	0.0229465	0.0502613	0.14021	3.32e-05		91230	0.0842706	0.0270767	0.0312012	0.13734	0.0018564
Lactate	91199	0.0588423	0.0171583	0.0252126	0.092472	0.000605		91176	0.0268555	0.0215565	-0.0153945	0.0691055	0.212831		91294	0.104605	0.0277838	0.0501497	0.15906	0.0001666		91176	0.0902317	0.0332434	0.0250758	0.155388	0.0066421
Pyruvate	91153	0.017222	0.0181969	-0.0184433	0.0528874	0.343932		91130	0.0219304	0.0226053	-0.0223751	0.0662359	0.331973		91247	-0.0008947	0.0304057	-0.0604888	0.0586994	0.976525		91130	-0.0131345	0.0359853	-0.0836644	0.0573954	0.715114
Citrate	91408	-0.0154452	0.0171034	-0.0489673	0.0180769	0.3665		91385	0.0083948	0.0210367	-0.0328364	0.0496259	0.689853		91503	-0.0618459	0.0279938	-0.116713	-0.006979	0.027156		91385	-0.0657574	0.0330303	-0.130496	-0.0010192	0.0465007
3-Hydroxybutyrate	90277	0.0585639	0.0183543	0.0225901	0.0945376	0.0014191		90254	0.107243	0.0222413	0.0636506	0.150835	1.42e-06		90370	-0.0793588	0.0293399	-0.136864	-0.0218537	0.0068343		90254	-0.136071	0.0345211	-0.203731	-0.0684104	8.09e-05
Acetate	91391	-0.0290789	0.0174579	-0.0632958	0.0051381	0.0957827		91368	-0.0147971	0.0214015	-0.0567433	0.0271491	0.489311		91486	-0.0474076	0.0277844	-0.101864	0.0070489	0.0879587		91368	-0.0400473	0.0327998	-0.104334	0.0242391	0.2221
Acetoacetate	91417	0.0872483	0.0176531	0.0526489	0.121848	7.72e-07		91394	0.108868	0.0217276	0.0662828	0.151453	5.43e-07		91512	-0.0019635	0.0287769	-0.0583652	0.0544382	0.945602		91394	-0.0601604	0.03404	-0.126878	0.0065569	0.0771709
Acetone	91417	0.0115463	0.0172788	-0.0223195	0.0454122	0.503982		91394	0.0485986	0.022811	0.0038898	0.0933073	0.0331313		91512	-0.0774796	0.0292946	-0.134896	-0.0200633	0.0081729		91394	-0.103302	0.0359358	-0.173735	-0.0328691	0.0040451
Creatinine	87312	0.0665786	0.0141107	0.038922	0.0942351	2.38e-06		87290	0.0310737	0.018315	-0.0048231	0.0669706	0.089768		87402	0.115401	0.0216834	0.0729024	0.1579	1.03e-07		87290	0.0984689	0.0267033	0.0461314	0.150806	0.0002265
Albumin	91405	-0.166062	0.0169874	-0.199357	-0.132767	1.43e-22		91382	-0.173672	0.0214632	-0.215739	-0.131605	5.89e-16		91500	-0.0693423	0.0275545	-0.123348	-0.0153365	0.0118509		91382	0.022718	0.032826	-0.0416198	0.0870558	0.488892
Glycoprotein acetyls	91419	0.29999	0.0161521	0.268333	0.331648	0		91396	0.157287	0.0200179	0.118053	0.196521	3.92e-15		91514	0.482279	0.0262009	0.430926	0.533632	0		91396	0.398818	0.0307696	0.33851	0.459125	2.02e-38
Concentration of chylomicrons and extremely large VLDL particles	91419	0.251533	0.0158891	0.220391	0.282675	0		91396	0.0458268	0.0196676	0.007279	0.0843746	0.0198028		91514	0.597467	0.0255669	0.547357	0.647577	0		91396	0.573804	0.0303271	0.514364	0.633244	0
Total lipids in chylomicrons and extremely large VLDL	91419	0.246462	0.0158758	0.215346	0.277578	0		91396	0.0468983	0.0196251	0.0084338	0.0853628	0.0168617		91514	0.580818	0.0255342	0.530772	0.630864	0		91396	0.556593	0.0302662	0.497273	0.615914	0
Phospholipids in chylomicrons and extremely large VLDL	91419	0.25762	0.0158918	0.226473	0.288768	0		91396	0.0515627	0.0196804	0.0129898	0.0901356	0.008793		91514	0.60156	0.0255828	0.551419	0.651702	0		91396	0.574788	0.0303381	0.515326	0.634249	0
Cholesterol in chylomicrons and extremely large VLDL	91419	0.255722	0.0160675	0.22423	0.287214	0		91396	0.0446761	0.0199331	0.0056079	0.0837442	0.0250065		91514	0.611732	0.0258574	0.561053	0.662412	0		91396	0.5886	0.030725	0.52838	0.64882	0
Cholesteryl esters in chylomicrons and extremely large VLDL	91419	0.25384	0.0161333	0.22222	0.285461	0		91396	0.0415455	0.0200293	0.0022889	0.0808022	0.038057		91514	0.613528	0.0259594	0.562648	0.664407	0		91396	0.592012	0.0308723	0.531504	0.652521	0
Free cholesterol in chylomicrons and extremely large VLDL	91419	0.25508	0.016002	0.223717	0.286444	0		91396	0.0479367	0.0198386	0.0090537	0.0868196	0.0156778		91514	0.60262	0.0257545	0.552142	0.653098	0		91396	0.577804	0.0305759	0.517877	0.637732	0
Triglycerides in chylomicrons and extremely large VLDL	91419	0.237609	0.0158421	0.206559	0.268659	0		91396	0.0458814	0.019558	0.0075485	0.0842143	0.0189802		91514	0.55837	0.0254663	0.508457	0.608283	0		91396	0.534721	0.0301641	0.475601	0.593842	0
Concentration of very large VLDL particles	91419	0.245112	0.0158833	0.213982	0.276243	0		91396	0.0121987	0.0197951	-0.026599	0.0509964	0.537731		91514	0.655402	0.0255622	0.605302	0.705503	0		91396	0.649753	0.0305276	0.58992	0.709586	0
Total lipids in very large VLDL	91419	0.242812	0.0158613	0.211724	0.2739	0		91396	0.0126525	0.0197682	-0.0260925	0.0513975	0.522146		91514	0.64801	0.0255489	0.597935	0.698084	0		91396	0.642067	0.0305025	0.582283	0.701851	0
Phospholipids in very large VLDL	91419	0.246877	0.0159328	0.215649	0.278105	0		91396	0.0183665	0.0198479	-0.0205347	0.0572677	0.354777		91514	0.64624	0.0256568	0.595954	0.696527	0		91396	0.637348	0.0306132	0.577347	0.697349	0
Cholesterol in very large VLDL	91419	0.232347	0.0161767	0.200642	0.264053	0		91396	0.0098641	0.0202025	-0.029732	0.0494603	0.625364		91514	0.624713	0.0260076	0.573739	0.675687	0		91396	0.620451	0.0311144	0.559468	0.681434	0
Cholesteryl esters in very large VLDL	91419	0.21622	0.0163239	0.184226	0.248215	0		91396	0.0041694	0.0204216	-0.0358562	0.044195	0.838224		91514	0.592532	0.02621	0.541161	0.643902	0		91396	0.591335	0.0314079	0.529776	0.652893	0
Free cholesterol in very large VLDL	91419	0.24157	0.0160326	0.210147	0.272993	0		91396	0.0153482	0.0199918	-0.0238351	0.0545315	0.442651		91514	0.638145	0.0258093	0.58756	0.68873	0		91396	0.630899	0.0308241	0.570485	0.691313	0
Triglycerides in very large VLDL	91419	0.238856	0.0157547	0.207978	0.269735	0		91396	0.0114766	0.0196349	-0.027007	0.0499603	0.558883		91514	0.639856	0.0253923	0.590088	0.689624	0		91396	0.634421	0.0303059	0.575023	0.69382	0
Concentration of large VLDL particles	91419	0.22679	0.0160497	0.195333	0.258247	0		91396	-0.0080851	0.0200933	-0.0474672	0.031297	0.687406		91514	0.64999	0.025853	0.599319	0.700661	0		91396	0.655169	0.0309996	0.59441	0.715927	0
Total lipids in large VLDL	91419	0.217268	0.0160456	0.185819	0.248716	0		91396	-0.0167494	0.0201198	-0.0561835	0.0226846	0.405135		91514	0.643131	0.0258642	0.592438	0.693824	0		91396	0.652822	0.0310546	0.591956	0.713688	0
Phospholipids in large VLDL	91419	0.238404	0.0160149	0.207016	0.269793	0		91396	-8.5e-05	0.0200316	-0.0393463	0.0391763	0.996613		91514	0.664369	0.0257671	0.613867	0.714872	0		91396	0.665265	0.0308608	0.604779	0.725751	0
Cholesterol in large VLDL	91419	0.213427	0.016326	0.181429	0.245425	0		91396	-0.0137129	0.0204905	-0.0538735	0.0264477	0.503347		91514	0.625179	0.0262607	0.573709	0.676649	0		91396	0.633448	0.0315448	0.571621	0.695274	0
Cholesteryl esters in large VLDL	91419	0.185083	0.016548	0.15265	0.217516	4.85e-29		91396	-0.0263444	0.020832	-0.0671744	0.0144856	0.20601		91514	0.574401	0.026606	0.522254	0.626547	0		91396	0.589451	0.032028	0.526677	0.652225	0
Free cholesterol in large VLDL	91419	0.234281	0.01607	0.202785	0.265778	0		91396	-0.0015086	0.0201077	-0.040919	0.0379018	0.940194		91514	0.656045	0.0258582	0.605364	0.706726	0		91396	0.657736	0.0309863	0.597005	0.718468	0
Triglycerides in large VLDL	91419	0.203198	0.0159637	0.171909	0.234486	4.09e-37		91396	-0.0249089	0.0200388	-0.0641842	0.0143664	0.213855		91514	0.62257	0.02578	0.572042	0.673097	0		91396	0.636447	0.0309797	0.575727	0.697166	0
Concentration of medium VLDL particles	91419	0.121304	0.0165746	0.088818	0.153789	2.51e-13		91396	-0.0412008	0.0208126	-0.0819928	-0.0004088	0.0477478		91514	0.429991	0.0265536	0.377947	0.482035	0		91396	0.453118	0.0319999	0.3904	0.515837	0
Total lipids in medium VLDL	91419	0.139296	0.0165609	0.106838	0.171755	4.06e-17		91396	-0.0472844	0.0207929	-0.0880377	-0.006531	0.0229622		91514	0.494109	0.0265494	0.442073	0.546144	0		91396	0.520382	0.0320133	0.457637	0.583127	0
Phospholipids in medium VLDL	91419	0.112443	0.0165452	0.080015	0.144871	1.07e-11		91396	-0.0418191	0.0207762	-0.0825396	-0.0010985	0.0441315		91514	0.406611	0.0264842	0.354703	0.458519	0		91396	0.430082	0.0319202	0.36752	0.492644	0
Cholesterol in medium VLDL	91419	0.0223267	0.0162949	-0.0096107	0.054264	0.170635		91396	-0.0452305	0.0205421	-0.0854923	-0.0049687	0.0276765		91514	0.162828	0.0261675	0.111541	0.214115	4.89e-10		91396	0.188166	0.0315121	0.126403	0.249928	2.36e-09
Cholesteryl esters in medium VLDL	91419	-0.0251676	0.0160436	-0.0566125	0.0062774	0.116719		91396	-0.0416316	0.0202696	-0.0813593	-0.0019039	0.039986		91514	0.0223198	0.0258366	-0.0283191	0.0729586	0.387653		91396	0.0456706	0.0310782	-0.0152416	0.106583	0.141687
Free cholesterol in medium VLDL	91419	0.0826886	0.0165303	0.0502899	0.115087	5.67e-07		91396	-0.0468879	0.0207944	-0.0876442	-0.0061315	0.0241441		91514	0.334921	0.0265027	0.282977	0.386866	1.32e-36		91396	0.361149	0.0319466	0.298535	0.423763	1.24e-29
Triglycerides in medium VLDL	91419	0.189351	0.0162748	0.157453	0.221249	2.75e-31		91396	-0.0411056	0.0204713	-0.0812286	-0.0009826	0.0446474		91514	0.620342	0.0262149	0.568962	0.671723	0		91396	0.642967	0.0315919	0.581048	0.704886	0
Concentration of small VLDL particles	91419	0.177618	0.0166811	0.144923	0.210312	1.78e-26		91396	-0.0314887	0.0209647	-0.0725787	0.0096013	0.1331		91514	0.56516	0.0266809	0.512867	0.617454	0		91396	0.583153	0.0321354	0.520169	0.646137	0
Total lipids in small VLDL	91419	0.173685	0.0166978	0.140958	0.206412	2.44e-25		91396	-0.0317779	0.0209724	-0.072883	0.0093272	0.129715		91514	0.554947	0.0266871	0.502641	0.607253	0		91396	0.573055	0.032146	0.51005	0.636059	0
Phospholipids in small VLDL	91419	0.12818	0.0166945	0.0954589	0.1609	1.62e-14		91396	-0.0337913	0.0209703	-0.0748923	0.0073098	0.107096		91514	0.43249	0.0266548	0.380247	0.484732	0		91396	0.45173	0.0321198	0.388777	0.514684	0
Cholesterol in small VLDL	91419	0.128469	0.016709	0.09572	0.161218	1.49e-14		91396	-0.0207605	0.0210005	-0.0619207	0.0203998	0.322874		91514	0.403779	0.0266544	0.351537	0.45602	0		91396	0.416122	0.0320934	0.35322	0.479024	1.91e-38
Cholesteryl esters in small VLDL	91419	0.152976	0.0167489	0.120149	0.185803	6.63e-20		91396	-0.0099779	0.0210461	-0.0512275	0.0312717	0.635432		91514	0.447788	0.0267131	0.395431	0.500144	0		91396	0.45439	0.0321383	0.3914	0.51738	0
Free cholesterol in small VLDL	91419	0.0825221	0.0166106	0.049966	0.115078	6.76e-07		91396	-0.0393033	0.0208912	-0.0802492	0.0016426	0.0599261		91514	0.317522	0.0265368	0.265511	0.369533	5.4e-33		91396	0.339711	0.0319814	0.277028	0.402393	2.35e-26
Triglycerides in small VLDL	91419	0.201456	0.0164289	0.169255	0.233656	1.44e-34		91396	-0.0340615	0.0206909	-0.0746148	0.0064919	0.0997207		91514	0.63799	0.0264362	0.586176	0.689804	0		91396	0.656967	0.0318134	0.594614	0.71932	0
Concentration of very small VLDL particles	91419	0.0938403	0.0164679	0.0615639	0.126117	1.21e-08		91396	-0.0056734	0.0207502	-0.0463431	0.0349964	0.784537		91514	0.27232	0.026217	0.220936	0.323705	2.84e-25		91396	0.276844	0.0315734	0.214961	0.338727	1.81e-18
Total lipids in very small VLDL	91419	0.0891185	0.0164877	0.0568032	0.121434	6.48e-08		91396	-0.0107285	0.0207778	-0.0514521	0.0299952	0.605615		91514	0.270611	0.0262309	0.219199	0.322023	5.94e-25		91396	0.277697	0.0315985	0.215765	0.339629	1.52e-18
Phospholipids in very small VLDL	91419	0.116243	0.0166072	0.0836937	0.148793	2.57e-12		91396	0.0056076	0.0209255	-0.0354057	0.0466209	0.788715		91514	0.309194	0.0264534	0.257346	0.361042	1.46e-31		91396	0.307707	0.0318355	0.24531	0.370103	4.22e-22
Cholesterol in very small VLDL	91419	0.0103114	0.0158134	-0.0206822	0.0413051	0.514355		91396	-0.0243562	0.0200002	-0.0635559	0.0148435	0.223301		91514	0.0816335	0.0252626	0.0321197	0.131147	0.0012319		91396	0.0957994	0.0304492	0.0361199	0.155479	0.0016541
Cholesteryl esters in very small VLDL	91419	-0.0171539	0.0155779	-0.047686	0.0133782	0.270822		91396	-0.0297319	0.019719	-0.0683804	0.0089167	0.131612		91514	0.0172753	0.0249303	-0.0315873	0.0661379	0.488345		91396	0.0341905	0.0300394	-0.0246856	0.0930665	0.255041
Free cholesterol in very small VLDL	91419	0.0754555	0.0163389	0.0434318	0.107479	3.87e-06		91396	-0.0105123	0.0206295	-0.0509454	0.0299207	0.610347		91514	0.231898	0.0260588	0.180823	0.282972	5.63e-19		91396	0.238913	0.0314003	0.17737	0.300457	2.77e-14
Triglycerides in very small VLDL	91419	0.203659	0.0168368	0.170659	0.236658	1.11e-33		91396	0.005232	0.0210985	-0.0361203	0.0465843	0.80415		91514	0.555024	0.0269139	0.502274	0.607775	0		91396	0.553312	0.0322634	0.490077	0.616548	0
Concentration of IDL particles	91419	0.0352062	0.015983	0.00388	0.0665324	0.0276144		91396	0.0123924	0.0201874	-0.0271742	0.0519589	0.539303		91514	0.0687657	0.0256477	0.018497	0.119034	0.0073368		91396	0.0635146	0.0308342	0.0030806	0.123949	0.0394107
Total lipids in IDL	91419	-0.0522288	0.0155711	-0.0827475	-0.02171	0.0007959		91396	-0.0417188	0.0197169	-0.0803631	-0.0030744	0.0343539		91514	-0.05282	0.0250435	-0.101904	-0.0037357	0.034933		91396	-0.0295719	0.0301368	-0.0886389	0.029495	0.326466
Phospholipids in IDL	91419	-0.0499424	0.0155839	-0.0804863	-0.0193985	0.0013518		91396	-0.0448526	0.0197291	-0.0835209	-0.0061843	0.0230006		91514	-0.0397876	0.0250369	-0.088859	0.0092839	0.112026		91396	-0.0147793	0.0301349	-0.0738427	0.0442841	0.623825
Cholesterol in IDL	91419	-0.077182	0.0154492	-0.107462	-0.046902	5.86e-07		91396	-0.0448856	0.0195869	-0.0832752	-0.006496	0.0219279		91514	-0.115036	0.0249502	-0.163937	-0.0661343	4.01e-06		91396	-0.0902196	0.0299942	-0.149007	-0.031432	0.0026306
Cholesteryl esters in IDL	91419	-0.0797804	0.0154666	-0.110094	-0.0494664	2.49e-07		91396	-0.0482503	0.0196079	-0.0866811	-0.0098195	0.0138645		91514	-0.114571	0.0249697	-0.163511	-0.0656315	4.47e-06		91396	-0.0880033	0.0300199	-0.146841	-0.0291653	0.0033733
Free cholesterol in IDL	91419	-0.0681796	0.0154912	-0.0985418	-0.0378173	1.08e-05		91396	-0.0344165	0.019642	-0.0729142	0.0040811	0.0797411		91514	-0.113866	0.0250469	-0.162957	-0.0647746	5.46e-06		91396	-0.0945308	0.0301061	-0.153538	-0.0355239	0.0016899
Triglycerides in IDL	91419	0.18438	0.0170482	0.150967	0.217794	2.92e-27		91396	0.0209435	0.0213176	-0.0208383	0.0627253	0.325879		91514	0.465694	0.0271395	0.412501	0.518886	0		91396	0.45562	0.0325281	0.391866	0.519374	0
Concentration of large LDL particles	91419	0.0212189	0.0164459	-0.0110145	0.0534523	0.196973		91396	-0.0426628	0.0206967	-0.0832276	-0.0020981	0.039271		91514	0.153959	0.026425	0.102166	0.205751	5.67e-09		91396	0.177862	0.0317937	0.115547	0.240176	2.22e-08
Total lipids in large LDL	91419	-0.0332814	0.0163667	-0.0653597	-0.0012032	0.042004		91396	-0.0672668	0.0206481	-0.107736	-0.0267973	0.0011229		91514	0.058091	0.0262658	0.0066109	0.109571	0.0269903		91396	0.0949018	0.0316429	0.0328828	0.156921	0.0027073
Phospholipids in large LDL	91419	-0.0190631	0.0162711	-0.0509539	0.0128278	0.241363		91396	-0.0519379	0.020522	-0.0921602	-0.0117155	0.011379		91514	0.0633838	0.0261111	0.012207	0.114561	0.0152048		91396	0.091957	0.0314448	0.0303264	0.153588	0.0034512
Cholesterol in large LDL	91419	-0.0554477	0.0163319	-0.0874576	-0.0234377	0.0006862		91396	-0.0767177	0.0206204	-0.117133	-0.0363024	0.0001989		91514	0.0175882	0.026264	-0.0338882	0.0690646	0.503068		91396	0.0593919	0.0316256	-0.0025931	0.121377	0.0603854
Cholesteryl esters in large LDL	91419	-0.0421457	0.0164524	-0.0743918	-0.0098996	0.0104169		91396	-0.0791692	0.0207557	-0.11985	-0.0384888	0.0001365		91514	0.0602678	0.0264183	0.0084889	0.112047	0.0225312		91396	0.103379	0.0318337	0.0409858	0.165771	0.0011644
Free cholesterol in large LDL	91419	-0.0896305	0.0159995	-0.120989	-0.058272	2.12e-08		91396	-0.0681096	0.0202508	-0.1078	-0.0284188	0.0007702		91514	-0.0972781	0.0258458	-0.147935	-0.0466212	0.0001674		91396	-0.0600882	0.0310625	-0.120969	0.0007931	0.05306
Triglycerides in large LDL	91419	0.185003	0.0169927	0.151698	0.218308	1.33e-27		91396	0.0249162	0.0211874	-0.0166103	0.0664428	0.239598		91514	0.458694	0.0270492	0.405679	0.51171	0		91396	0.446558	0.0323962	0.383063	0.510053	0
Concentration of medium LDL particles	91419	0.0711628	0.0165068	0.0388101	0.103516	1.62e-05		91396	-0.0413852	0.020795	-0.0821427	-0.0006278	0.0465739		91514	0.291196	0.0264603	0.239335	0.343057	3.61e-28		91396	0.314028	0.0319164	0.251473	0.376583	7.64e-23
Total lipids in medium LDL	91419	0.0632183	0.0166562	0.0305728	0.0958638	0.0001474		91396	-0.042809	0.0208974	-0.0837672	-0.0018508	0.0405079		91514	0.272514	0.0265962	0.220387	0.324642	1.23e-24		91396	0.29621	0.0320535	0.233386	0.359034	2.44e-20
Phospholipids in medium LDL	91419	0.0587691	0.0167211	0.0259963	0.0915419	0.0004403		91396	-0.0358859	0.0209804	-0.0770068	0.0052349	0.0871825		91514	0.24454	0.0267158	0.192178	0.296902	5.52e-20		91396	0.264599	0.0321774	0.201532	0.327665	1.98e-16
Cholesterol in medium LDL	91419	0.0502973	0.016621	0.0177207	0.0828738	0.0024771		91396	-0.0489264	0.0208732	-0.0898371	-0.0080157	0.019079		91514	0.250322	0.0265676	0.198251	0.302394	4.42e-21		91396	0.277205	0.0320267	0.214434	0.339977	4.91e-18
Cholesteryl esters in medium LDL	91419	0.0779313	0.0166225	0.0453518	0.110511	2.75e-06		91396	-0.0445486	0.0208479	-0.0854096	-0.0036875	0.0326108		91514	0.317514	0.0265338	0.265509	0.36952	5.33e-33		91396	0.342045	0.0319886	0.279348	0.404741	1.1e-26
Free cholesterol in medium LDL	91419	-0.028188	0.0165904	-0.0607045	0.0043285	0.0893082		91396	-0.0572894	0.0209222	-0.0982961	-0.0162826	0.0061775		91514	0.0503253	0.0266715	-0.0019499	0.1026	0.0591798		91396	0.0816607	0.0321054	0.0187353	0.144586	0.0109741
Triglycerides in medium LDL	91419	0.199455	0.0166777	0.166768	0.232143	5.8e-33		91396	0.0178561	0.0207227	-0.0227597	0.0584719	0.388871		91514	0.515078	0.0265961	0.462951	0.567205	0		91396	0.506662	0.0318055	0.444325	0.569	0
Concentration of small LDL particles	91419	0.0799992	0.0164126	0.0478311	0.112167	1.09e-06		91396	-0.0306464	0.0206274	-0.0710754	0.0097826	0.137355		91514	0.29092	0.0263314	0.239311	0.342528	2.23e-28		91396	0.308549	0.0317051	0.246408	0.37069	2.21e-22
Total lipids in small LDL	91419	0.0592487	0.0164957	0.0269178	0.0915797	0.0003284		91396	-0.0277405	0.0206949	-0.0683018	0.0128208	0.180099		91514	0.226988	0.0264439	0.175158	0.278817	9.18e-18		91396	0.242874	0.0318064	0.180534	0.305213	2.24e-14
Phospholipids in small LDL	91419	0.0311607	0.0164996	-0.0011778	0.0634993	0.0589484		91396	-0.0178938	0.0207533	-0.0585696	0.022782	0.38857		91514	0.126231	0.0265866	0.0741221	0.17834	2.06e-06		91396	0.13697	0.0319352	0.074378	0.199562	1.79e-05
Cholesterol in small LDL	91419	0.0467765	0.0164934	0.01445	0.0791029	0.0045672		91396	-0.0350386	0.0207126	-0.0756346	0.0055574	0.0907116		91514	0.208823	0.0264339	0.157014	0.260632	2.79e-15		91396	0.228486	0.0318141	0.166132	0.290841	6.87e-13
Cholesteryl esters in small LDL	91419	0.0785383	0.0165069	0.0461853	0.110891	1.96e-06		91396	-0.029666	0.0206865	-0.0702108	0.0108787	0.151549		91514	0.28521	0.0263928	0.233481	0.336939	3.21e-27		91396	0.302016	0.0317642	0.239759	0.364272	1.94e-21
Free cholesterol in small LDL	91419	-0.0425469	0.0164867	-0.0748601	-0.0102336	0.0098604		91396	-0.0453742	0.0208069	-0.086155	-0.0045934	0.0292034		91514	-0.0167041	0.0266414	-0.0689203	0.0355122	0.530662		91396	0.0083413	0.0320096	-0.0543963	0.071079	0.79441
Triglycerides in small LDL	91419	0.21092	0.0163561	0.178862	0.242977	4.77e-38		91396	0.0131596	0.0203009	-0.0266294	0.0529486	0.516837		91514	0.557686	0.0261589	0.506415	0.608956	0		91396	0.55166	0.0312394	0.490432	0.612888	0
Concentration of very large HDL particles	91419	-0.282255	0.0148799	-0.31142	-0.253092	0		91396	-0.0857136	0.0188777	-0.122713	-0.0487141	5.61e-06		91514	-0.596025	0.0241473	-0.643353	-0.548697	0		91396	-0.549874	0.0286726	-0.606071	-0.493677	0
Total lipids in very large HDL	91419	-0.284217	0.0148751	-0.313372	-0.255062	0		91396	-0.0708452	0.0188474	-0.107785	-0.033905	0.0001707		91514	-0.634825	0.024072	-0.682005	-0.587645	0		91396	-0.596785	0.0286277	-0.652895	-0.540676	0
Phospholipids in very large HDL	91419	-0.279963	0.0149553	-0.309275	-0.250652	0		91396	-0.0663486	0.0189199	-0.103431	-0.0292662	0.0004535		91514	-0.633091	0.0241491	-0.680422	-0.585759	0		91396	-0.597489	0.0287391	-0.653817	-0.541161	0
Cholesterol in very large HDL	91419	-0.294875	0.0147461	-0.323777	-0.265973	0		91396	-0.0722682	0.018712	-0.108943	-0.0355933	0.0001124		91514	-0.661198	0.0239282	-0.708096	-0.614299	0		91396	-0.622436	0.028437	-0.678171	-0.5667	0
Cholesteryl esters in very large HDL	91419	-0.303948	0.0146668	-0.332694	-0.275202	0		91396	-0.0793419	0.0185941	-0.115786	-0.0428981	1.98e-05		91514	-0.67038	0.0238272	-0.71708	-0.623679	0		91396	-0.62788	0.0282676	-0.683283	-0.572476	0
Free cholesterol in very large HDL	91419	-0.249128	0.0151913	-0.278902	-0.219354	0		91396	-0.0425325	0.0193286	-0.0804159	-0.0046491	0.0277718		91514	-0.601252	0.0245464	-0.649362	-0.553142	0		91396	-0.578224	0.0293645	-0.635777	-0.52067	0
Triglycerides in very large HDL	91419	0.0395948	0.0171189	0.0060425	0.0731472	0.0207263		91396	-0.0639953	0.021479	-0.106093	-0.0218972	0.0028878		91514	0.252486	0.0274178	0.198748	0.306224	3.3e-20		91396	0.287784	0.0329118	0.223278	0.35229	2.25e-18
Concentration of large HDL particles	91419	-0.306003	0.0146075	-0.334633	-0.277372	0		91396	-0.0995277	0.0184642	-0.135717	-0.0633385	7.03e-08		91514	-0.630028	0.0237978	-0.676671	-0.583385	0		91396	-0.576906	0.0281229	-0.632026	-0.521786	0
Total lipids in large HDL	91419	-0.297559	0.0147026	-0.326376	-0.268743	0		91396	-0.0908407	0.0185919	-0.12728	-0.0544013	1.03e-06		91514	-0.625912	0.0239268	-0.672808	-0.579016	0		91396	-0.577512	0.0283241	-0.633026	-0.521998	0
Phospholipids in large HDL	91419	-0.282328	0.0148183	-0.311371	-0.253285	0		91396	-0.0838429	0.0187491	-0.12059	-0.0470954	7.75e-06		91514	-0.599019	0.0240988	-0.646252	-0.551786	0		91396	-0.554432	0.0285808	-0.610449	-0.498414	0
Cholesterol in large HDL	91419	-0.314486	0.0145989	-0.3431	-0.285873	0		91396	-0.092106	0.0184535	-0.128274	-0.0559377	6e-07		91514	-0.670326	0.0237735	-0.716921	-0.623731	0		91396	-0.621231	0.028109	-0.676323	-0.566138	0
Cholesteryl esters in large HDL	91419	-0.319793	0.0145918	-0.348393	-0.291194	0		91396	-0.0944884	0.0184319	-0.130614	-0.0583625	2.95e-07		91514	-0.679707	0.023768	-0.726291	-0.633122	0		91396	-0.629356	0.0280819	-0.684396	-0.574317	0
Free cholesterol in large HDL	91419	-0.293414	0.0146668	-0.322161	-0.264668	0		91396	-0.0830692	0.018579	-0.119484	-0.046655	7.78e-06		91514	-0.632094	0.0238526	-0.678844	-0.585344	0		91396	-0.587763	0.0282807	-0.643192	-0.532334	0
Triglycerides in large HDL	91419	-0.0438943	0.0169924	-0.0771989	-0.0105898	0.0097898		91396	-0.0971686	0.0214332	-0.139177	-0.0551602	5.8e-06		91514	0.094824	0.0273276	0.0412629	0.148385	0.0005207		91396	0.147345	0.0327683	0.0831207	0.21157	6.91e-06
Concentration of medium HDL particles	91419	-0.191938	0.0156779	-0.222666	-0.16121	1.84e-34		91396	-0.093878	0.019879	-0.13284	-0.054916	2.33e-06		91514	-0.32277	0.0254951	-0.372739	-0.2728	9.84e-37		91396	-0.273021	0.0304288	-0.33266	-0.213382	2.9e-19
Total lipids in medium HDL	91419	-0.164408	0.015841	-0.195456	-0.13336	3.1e-25		91396	-0.0846694	0.0200841	-0.124033	-0.0453053	2.49e-05		91514	-0.266573	0.0257309	-0.317005	-0.216141	3.77e-25		91396	-0.22181	0.0307663	-0.282111	-0.161509	5.62e-13
Phospholipids in medium HDL	91419	-0.129225	0.0160136	-0.160611	-0.097839	7.05e-16		91396	-0.0730787	0.0202836	-0.112834	-0.0333234	0.0003148		91514	-0.194588	0.0259458	-0.245441	-0.143735	6.39e-14		91396	-0.155989	0.0310788	-0.216902	-0.0950757	5.19e-07
Cholesterol in medium HDL	91419	-0.221093	0.0155383	-0.251548	-0.190639	0		91396	-0.091433	0.0197315	-0.130106	-0.0527598	3.59e-06		91514	-0.409308	0.0253616	-0.459016	-0.3596	0		91396	-0.361046	0.0302283	-0.420292	-0.301799	6.98e-33
Cholesteryl esters in medium HDL	91419	-0.223121	0.0155696	-0.253637	-0.192605	0		91396	-0.0897351	0.0197726	-0.128489	-0.0509815	5.67e-06		91514	-0.418656	0.0254241	-0.468486	-0.368826	0		91396	-0.371356	0.0303037	-0.43075	-0.311962	1.59e-34
Free cholesterol in medium HDL	91419	-0.208212	0.0154724	-0.238538	-0.177887	0		91396	-0.096179	0.0196358	-0.134664	-0.0576936	9.67e-07		91514	-0.363247	0.0251843	-0.412608	-0.313887	0		91396	-0.312215	0.0300277	-0.371068	-0.253362	2.54e-25
Triglycerides in medium HDL	91419	0.161795	0.016915	0.128642	0.194947	1.12e-21		91396	-0.0268345	0.0212548	-0.0684932	0.0148241	0.206763		91514	0.511176	0.0270519	0.458155	0.564197	0		91396	0.526044	0.0325214	0.462303	0.589784	0
Concentration of small HDL particles	91419	0.0188137	0.0171555	-0.0148105	0.0524378	0.272792		91396	-0.0614007	0.0216319	-0.103798	-0.019003	0.0045335		91514	0.193115	0.0273672	0.139476	0.246753	1.71e-12		91396	0.225761	0.033047	0.16099	0.290532	8.4e-12
Total lipids in small HDL	91419	0.0520711	0.0169529	0.0188441	0.0852982	0.0021297		91396	-0.0523101	0.0213342	-0.0941243	-0.0104959	0.0142089		91514	0.265132	0.0270316	0.212151	0.318113	1.04e-22		91396	0.292905	0.0326208	0.228969	0.356841	2.73e-19
Phospholipids in small HDL	91419	0.0501301	0.0168382	0.0171277	0.0831324	0.0029094		91396	-0.0464782	0.0211947	-0.088019	-0.0049374	0.0283131		91514	0.246414	0.0269015	0.193688	0.29914	5.2e-20		91396	0.27103	0.0324326	0.207464	0.334597	6.45e-17
Cholesterol in small HDL	91419	-0.0154579	0.0171624	-0.0490957	0.0181798	0.367757		91396	-0.0677064	0.0216752	-0.110189	-0.0252238	0.001786		91514	0.111951	0.0274616	0.0581268	0.165774	4.57e-05		91396	0.147788	0.0331359	0.0828426	0.212733	8.19e-06
Cholesteryl esters in small HDL	91419	-0.0092566	0.0172598	-0.0430853	0.0245721	0.591746		91396	-0.0564294	0.02181	-0.0991762	-0.0136825	0.0096727		91514	0.104151	0.0276311	0.0499952	0.158307	0.0001637		91396	0.133822	0.0333325	0.068491	0.199152	5.95e-05
Free cholesterol in small HDL	91419	-0.0312914	0.0168316	-0.0642807	0.001698	0.0630154		91396	-0.0906961	0.0212181	-0.132283	-0.0491094	1.92e-05		91514	0.118305	0.0268835	0.0656146	0.170996	1.08e-05		91396	0.166888	0.0324187	0.103349	0.230428	2.63e-07
Triglycerides in small HDL	91419	0.255714	0.0161041	0.224151	0.287278	0		91396	0.0109291	0.0201441	-0.0285525	0.0504107	0.587442		91514	0.688272	0.0257972	0.63771	0.738834	0		91396	0.683164	0.0308689	0.622662	0.743665	0
Phospholipids to total lipids ratio in chylomicrons and extremely large VLDL	88863	0.152044	0.0170988	0.118531	0.185557	6e-19		88840	-0.0019821	0.0218792	-0.0448646	0.0409004	0.927817		88957	0.430376	0.0276945	0.376096	0.484656	0		88840	0.430951	0.0334443	0.365401	0.496501	5.42e-38
Cholesterol to total lipids ratio in chylomicrons and extremely large VLDL	88863	-0.0920837	0.017422	-0.12623	-0.0579371	1.25e-07		88840	-0.0271482	0.0221731	-0.0706066	0.0163103	0.22081		88957	-0.193477	0.0280038	-0.248364	-0.138591	4.88e-12		88840	-0.179712	0.0338479	-0.246053	-0.113372	1.1e-07
Cholesteryl esters to total lipids ratio in chylomicrons and extremely large VLDL	88863	-0.0802442	0.0177444	-0.115023	-0.0454658	6.12e-06		88840	-0.0317312	0.0227068	-0.0762357	0.0127733	0.162284		88957	-0.150194	0.0286567	-0.20636	-0.0940279	1.6e-07		88840	-0.133918	0.0347375	-0.202002	-0.0658334	0.0001157
Free cholesterol to total lipids ratio in chylomicrons and extremely large VLDL	88863	-0.0924111	0.0166506	-0.125046	-0.0597765	2.86e-08		88840	-0.0126611	0.0209508	-0.053724	0.0284018	0.545627		88957	-0.227416	0.026479	-0.279314	-0.175518	8.81e-18		88840	-0.221335	0.0318422	-0.283744	-0.158925	3.63e-12
Triglycerides to total lipids ratio in chylomicrons and extremely large VLDL	88863	0.0321331	0.0172993	-0.001773	0.0660391	0.0632438		88840	0.0246883	0.0220162	-0.0184627	0.0678394	0.26213		88957	0.0314617	0.0278486	-0.0231206	0.086044	0.258585		88840	0.0190836	0.0336555	-0.0468799	0.085047	0.570696
Phospholipids to total lipids ratio in very large VLDL	90824	0.135204	0.0166694	0.102533	0.167876	5.02e-16		90801	0.0546134	0.021368	0.0127329	0.096494	0.0105929		90919	0.25392	0.0275796	0.199865	0.307975	3.36e-20		90801	0.224837	0.0332586	0.159651	0.290023	1.38e-11
Cholesterol to total lipids ratio in very large VLDL	90824	-0.191447	0.0162492	-0.223295	-0.159599	4.84e-32		90801	-0.0114907	0.0206659	-0.0519951	0.0290137	0.578196		90919	-0.507794	0.0263404	-0.55942	-0.456167	0		90801	-0.50279	0.0317777	-0.565073	-0.440507	0
Cholesteryl esters to total lipids ratio in very large VLDL	90824	-0.196082	0.0163134	-0.228055	-0.164108	2.8e-33		90801	-0.0188902	0.0207609	-0.0595808	0.0218004	0.362879		90919	-0.503911	0.0264705	-0.555792	-0.452029	0		90801	-0.494938	0.031924	-0.557508	-0.432368	0
Free cholesterol to total lipids ratio in very large VLDL	90824	-0.139563	0.0164154	-0.171736	-0.107389	1.86e-17		90801	0.018113	0.0208403	-0.0227333	0.0589593	0.384775		90919	-0.43035	0.0266926	-0.482667	-0.378033	0		90801	-0.441016	0.0322177	-0.504162	-0.377871	0
Triglycerides to total lipids ratio in very large VLDL	90824	0.143243	0.0163785	0.111141	0.175344	2.22e-18		90801	-0.0066953	0.0208414	-0.0475437	0.0341531	0.74802		90919	0.41437	0.0264567	0.362516	0.466224	0		90801	0.419029	0.0319737	0.356362	0.481696	0
Phospholipids to total lipids ratio in large VLDL	91417	0.238612	0.0160361	0.207181	0.270042	0		91394	0.0523316	0.0204655	0.0122199	0.0924433	0.0105562		91512	0.547354	0.0261214	0.496157	0.598551	0		91394	0.520076	0.0314172	0.4585	0.581653	0
Cholesterol to total lipids ratio in large VLDL	91417	-0.0529221	0.0164155	-0.0850959	-0.0207483	0.0012645		91394	0.0314043	0.0208417	-0.0094447	0.0722532	0.131861		91512	-0.217888	0.0265382	-0.269902	-0.165874	2.21e-16		91394	-0.235358	0.0320561	-0.298187	-0.172529	2.1e-13
Cholesteryl esters to total lipids ratio in large VLDL	91417	-0.137482	0.0158581	-0.168564	-0.106401	4.34e-18		91394	-0.000499	0.019992	-0.0396827	0.0386846	0.980085		91512	-0.381788	0.025598	-0.431959	-0.331617	0		91394	-0.382446	0.0307878	-0.442789	-0.322103	1.99e-35
Free cholesterol to total lipids ratio in large VLDL	91417	0.180358	0.0166074	0.147808	0.212907	1.79e-27		91394	0.0995365	0.0211895	0.0580058	0.141067	2.63e-06		91512	0.278895	0.0270129	0.225951	0.33184	5.46e-25		91394	0.225878	0.0325115	0.162157	0.289599	3.71e-12
Triglycerides to total lipids ratio in large VLDL	91417	-0.101611	0.0167856	-0.13451	-0.0687113	1.42e-09		91394	-0.0535881	0.0215513	-0.0958278	-0.0113484	0.0128991		91512	-0.162861	0.027352	-0.21647	-0.109252	2.61e-09		91394	-0.134127	0.033109	-0.19902	-0.0692347	5.1e-05
Phospholipids to total lipids ratio in medium VLDL	91419	-0.0917236	0.0145664	-0.120273	-0.0631741	3.04e-10		91396	0.0287859	0.0186339	-0.0077358	0.0653077	0.12239		91514	-0.321352	0.0235598	-0.367528	-0.275175	0		91396	-0.336667	0.028475	-0.392477	-0.280857	2.96e-32
Cholesterol to total lipids ratio in medium VLDL	91419	-0.184534	0.0145064	-0.212966	-0.156102	4.53e-37		91396	0.0047487	0.0184282	-0.0313699	0.0408672	0.796649		91514	-0.525462	0.0235151	-0.571551	-0.479374	0		91396	-0.528331	0.0282737	-0.583747	-0.472916	0
Cholesteryl esters to total lipids ratio in medium VLDL	91419	-0.196737	0.0145252	-0.225206	-0.168268	0		91396	0.0030773	0.0184525	-0.033089	0.0392436	0.867551		91514	-0.555592	0.0235699	-0.601788	-0.509396	0		91396	-0.557629	0.0283269	-0.613148	-0.502109	0
Free cholesterol to total lipids ratio in medium VLDL	91419	-0.142865	0.0145657	-0.171413	-0.114317	1.04e-22		91396	0.0094141	0.0185017	-0.0268486	0.0456769	0.610876		91514	-0.420161	0.0235327	-0.466284	-0.374038	0		91396	-0.425336	0.0283321	-0.480866	-0.369806	0
Triglycerides to total lipids ratio in medium VLDL	91419	0.167408	0.0144794	0.139029	0.195787	6.43e-31		91396	-0.0100087	0.018426	-0.046123	0.0261056	0.587003		91514	0.489677	0.0234666	0.443683	0.535671	0		91396	0.495276	0.0282499	0.439907	0.550645	0
Phospholipids to total lipids ratio in small VLDL	91419	-0.174143	0.015433	-0.204391	-0.143895	1.58e-29		91396	0.0109075	0.0196931	-0.0276902	0.0495053	0.579663		91514	-0.510162	0.0250959	-0.559349	-0.460975	0		91396	-0.516367	0.0301747	-0.575508	-0.457226	0
Cholesterol to total lipids ratio in small VLDL	91419	-0.0920798	0.0156264	-0.122707	-0.0614527	3.8e-09		91396	0.042611	0.0199062	0.0035956	0.0816265	0.0323071		91514	-0.352985	0.0252729	-0.402519	-0.303451	0		91396	-0.375898	0.0304698	-0.435618	-0.316179	5.74e-35
Cholesteryl esters to total lipids ratio in small VLDL	91419	-0.0067354	0.0161253	-0.0383403	0.0248695	0.676173		91396	0.0729402	0.0205406	0.0326813	0.113199	0.0003837		91514	-0.183433	0.0259954	-0.234383	-0.132483	1.71e-12		91396	-0.222364	0.0313812	-0.28387	-0.160858	1.38e-12
Free cholesterol to total lipids ratio in small VLDL	91419	-0.185225	0.0152017	-0.21502	-0.15543	3.76e-34		91396	-0.0007298	0.0193733	-0.0387008	0.0372411	0.969949		91514	-0.514922	0.024737	-0.563405	-0.466438	0		91396	-0.51489	0.029707	-0.573114	-0.456665	0
Triglycerides to total lipids ratio in small VLDL	91419	0.119265	0.0155254	0.0888354	0.149694	1.57e-14		91396	-0.0333954	0.019787	-0.0721773	0.0053865	0.0914607		91514	0.407959	0.025155	0.358656	0.457262	0		91396	0.426023	0.0303051	0.366626	0.48542	0
Phospholipids to total lipids ratio in very small VLDL	91419	0.242672	0.0155661	0.212163	0.273181	0		91396	0.147134	0.019699	0.108524	0.185743	8.08e-14		91514	0.342914	0.0254253	0.293082	0.392747	0		91396	0.265703	0.0303295	0.206258	0.325148	1.94e-18
Cholesterol to total lipids ratio in very small VLDL	91419	-0.212981	0.0140647	-0.240548	-0.185415	0		91396	-0.0409385	0.0177846	-0.0757956	-0.0060815	0.0213399		91514	-0.501977	0.0229716	-0.547001	-0.456954	0		91396	-0.480469	0.0274202	-0.534211	-0.426726	0
Cholesteryl esters to total lipids ratio in very small VLDL	91419	-0.22671	0.0139698	-0.254091	-0.19933	0		91396	-0.0471011	0.0176888	-0.0817706	-0.0124317	0.0077502		91514	-0.52622	0.022873	-0.571051	-0.48139	0		91396	-0.501511	0.0272761	-0.554972	-0.448051	0
Free cholesterol to total lipids ratio in very small VLDL	91419	-0.064041	0.0154355	-0.0942942	-0.0337879	3.34e-05		91396	0.0120592	0.0194697	-0.0261007	0.0502191	0.535665		91514	-0.207062	0.0250063	-0.256073	-0.158051	1.23e-16		91396	-0.213139	0.0300208	-0.271979	-0.1543	1.25e-12
Triglycerides to total lipids ratio in very small VLDL	91419	0.187801	0.0141115	0.160143	0.215459	0		91396	0.0146456	0.0178522	-0.020344	0.0496352	0.411998		91514	0.491528	0.0229746	0.446499	0.536558	0		91396	0.483814	0.0274962	0.429923	0.537706	0
Phospholipids to total lipids ratio in IDL	91419	0.0338918	0.0166583	0.0012422	0.0665415	0.0418977		91396	-0.0006906	0.0210431	-0.0419344	0.0405531	0.973818		91514	0.093854	0.0268139	0.0412997	0.146408	0.0004649		91396	0.094651	0.0321729	0.0315933	0.157709	0.0032615
Cholesterol to total lipids ratio in IDL	91419	-0.184779	0.0148152	-0.213816	-0.155742	1.06e-35		91396	-0.0484766	0.0186681	-0.0850654	-0.0118877	0.0094108		91514	-0.404963	0.0242573	-0.452507	-0.35742	0		91396	-0.379642	0.0288819	-0.43625	-0.323034	0
Cholesteryl esters to total lipids ratio in IDL	91419	-0.181946	0.0151553	-0.21165	-0.152242	3.33e-33		91396	-0.0635572	0.0191338	-0.101059	-0.0260557	0.0008946		91514	-0.362508	0.0248748	-0.411262	-0.313755	0		91396	-0.3293	0.0296293	-0.387373	-0.271228	1.07e-28
Free cholesterol to total lipids ratio in IDL	91419	-0.0969559	0.0156823	-0.127693	-0.0662191	6.31e-10		91396	0.0111757	0.0197543	-0.0275421	0.0498935	0.571575		91514	-0.296355	0.02529	-0.345923	-0.246788	1.03e-31		91396	-0.302214	0.0303682	-0.361735	-0.242694	2.48e-23
Triglycerides to total lipids ratio in IDL	91419	0.21196	0.0143533	0.183828	0.240092	0		91396	0.0591666	0.0179836	0.0239194	0.0944138	0.0010018		91514	0.457261	0.023453	0.411294	0.503228	0		91396	0.426194	0.027833	0.371643	0.480746	0
Phospholipids to total lipids ratio in large LDL	91419	0.109937	0.0160675	0.0784448	0.141428	7.8e-12		91396	0.116104	0.0204461	0.0760305	0.156178	1.36e-08		91514	0.046848	0.0263426	-0.0047824	0.0984785	0.0753356		91396	-0.0158748	0.0316283	-0.0778651	0.0461155	0.615725
Cholesterol to total lipids ratio in large LDL	91419	-0.243723	0.0140107	-0.271184	-0.216263	0		91396	-0.127248	0.0178219	-0.162178	-0.0923175	9.33e-13		91514	-0.392825	0.0234232	-0.438733	-0.346916	0		91396	-0.325331	0.0278769	-0.379968	-0.270693	1.81e-31
Cholesteryl esters to total lipids ratio in large LDL	91419	-0.11543	0.0153391	-0.145494	-0.0853654	5.27e-14		91396	-0.149366	0.0197424	-0.18806	-0.110672	3.86e-14		91514	0.0152859	0.025602	-0.0348931	0.0654648	0.550468		91396	0.0946932	0.0310046	0.0339254	0.155461	0.0022569
Free cholesterol to total lipids ratio in large LDL	91419	-0.232874	0.0143891	-0.261076	-0.204672	0		91396	-0.0335611	0.0181338	-0.0691026	0.0019805	0.0642056		91514	-0.574234	0.0234559	-0.620206	-0.528261	0		91396	-0.556611	0.0279212	-0.611336	-0.501887	0
Triglycerides to total lipids ratio in large LDL	91419	0.205166	0.0145586	0.176632	0.233701	0		91396	0.0815707	0.0183449	0.0456155	0.117526	8.73e-06		91514	0.387401	0.023963	0.340435	0.434368	0		91396	0.34463	0.0285393	0.288694	0.400566	1.42e-33
Phospholipids to total lipids ratio in medium LDL	91419	-0.0515953	0.0167403	-0.0844057	-0.018785	0.0020554		91396	0.0565117	0.0213071	0.0147505	0.0982729	0.0079959		91514	-0.270599	0.0271003	-0.323715	-0.217484	1.77e-23		91396	-0.300434	0.0326726	-0.364472	-0.236398	3.74e-20
Cholesterol to total lipids ratio in medium LDL	91419	-0.116306	0.0146166	-0.144954	-0.0876575	1.76e-15		91396	-0.0750651	0.018462	-0.11125	-0.0388802	4.78e-05		91514	-0.153874	0.0238027	-0.200526	-0.107221	1.02e-10		91396	-0.114962	0.0285552	-0.170929	-0.0589945	5.67e-05
Cholesteryl esters to total lipids ratio in medium LDL	91419	0.149783	0.0161848	0.118062	0.181505	2.15e-20		91396	-0.0205216	0.0205925	-0.0608822	0.0198389	0.318978		91514	0.464489	0.0261425	0.413251	0.515728	0		91396	0.474913	0.0315344	0.413107	0.536719	0
Free cholesterol to total lipids ratio in medium LDL	91419	-0.259517	0.0152649	-0.289436	-0.229599	0		91396	-0.0478575	0.0192064	-0.0855013	-0.0102136	0.0127118		91514	-0.615224	0.0247954	-0.663822	-0.566626	0		91396	-0.590197	0.0295298	-0.648074	-0.53232	0
Triglycerides to total lipids ratio in medium LDL	91419	0.153557	0.0151221	0.123918	0.183196	3.16e-24		91396	0.0525852	0.0189786	0.0153879	0.0897825	0.0055925		91514	0.307969	0.0246499	0.259656	0.356281	8.08e-36		91396	0.28099	0.029406	0.223355	0.338624	1.23e-21
Phospholipids to total lipids ratio in small LDL	91419	-0.129314	0.0163483	-0.161356	-0.0972716	2.58e-15		91396	0.0416958	0.0207851	0.0009577	0.0824339	0.0448521		91514	-0.455197	0.0264308	-0.507001	-0.403394	0		91396	-0.477373	0.0319594	-0.540012	-0.414733	0
Cholesterol to total lipids ratio in small LDL	91419	-0.0605347	0.0155387	-0.09099	-0.0300794	9.79e-05		91396	-0.065148	0.0197353	-0.103828	-0.0264676	0.0009631		91514	-0.0203614	0.025166	-0.0696858	0.028963	0.418467		91396	0.0135635	0.0303461	-0.0459137	0.0730408	0.654903
Cholesteryl esters to total lipids ratio in small LDL	91419	0.143973	0.016263	0.112098	0.175848	8.54e-19		91396	-0.0182136	0.0206514	-0.0586896	0.0222624	0.3778		91514	0.442755	0.0263892	0.391033	0.494477	0		91396	0.452322	0.0318384	0.389919	0.514724	0
Free cholesterol to total lipids ratio in small LDL	91419	-0.216084	0.0156812	-0.246818	-0.185349	0		91396	-0.0470925	0.0196936	-0.0856912	-0.0084938	0.0167906		91514	-0.49502	0.0255634	-0.545124	-0.444917	0		91396	-0.470586	0.0304913	-0.530348	-0.410824	0
Triglycerides to total lipids ratio in small LDL	91419	0.194166	0.0152552	0.164267	0.224066	4.14e-37		91396	0.031631	0.0191412	-0.005885	0.069147	0.09843		91514	0.468971	0.0248076	0.420349	0.517593	0		91396	0.452954	0.0295829	0.394972	0.510935	0
Phospholipids to total lipids ratio in very large HDL	91410	-0.176691	0.0142357	-0.204593	-0.148789	2.26e-35		91387	-0.0227297	0.0178942	-0.0578017	0.0123424	0.204005		91505	-0.443645	0.0227071	-0.48815	-0.39914	0		91387	-0.43125	0.0271865	-0.484534	-0.377965	0
Cholesterol to total lipids ratio in very large HDL	91410	0.0841786	0.0153623	0.0540691	0.114288	4.26e-08		91387	0.0115074	0.0193066	-0.0263328	0.0493475	0.551153		91505	0.210882	0.0244675	0.162927	0.258837	6.76e-18		91387	0.204093	0.0293424	0.146583	0.261603	3.51e-12
Cholesteryl esters to total lipids ratio in very large HDL	91410	-0.144854	0.0155806	-0.175392	-0.114317	1.44e-20		91387	-0.0723032	0.0194699	-0.110463	-0.0341429	0.0002043		91505	-0.239581	0.0253542	-0.289274	-0.189888	3.41e-21		91387	-0.201617	0.0301417	-0.260694	-0.14254	2.25e-11
Free cholesterol to total lipids ratio in very large HDL	91410	0.240621	0.0133308	0.214493	0.266749	0		91387	0.0803057	0.0167365	0.0475028	0.113109	1.6e-06		91505	0.491446	0.0216719	0.44897	0.533922	0		91387	0.448306	0.0256048	0.398121	0.49849	0
Triglycerides to total lipids ratio in very large HDL	91410	0.203311	0.0132846	0.177273	0.229348	0		91387	0.0252532	0.0167159	-0.0075093	0.0580157	0.130856		91505	0.511124	0.0218959	0.468209	0.55404	0		91387	0.498032	0.026093	0.44689	0.549173	0
Phospholipids to total lipids ratio in large HDL	91419	0.26599	0.0138594	0.238826	0.293154	0		91396	0.111796	0.0173072	0.0778747	0.145718	1.05e-10		91514	0.492161	0.022979	0.447122	0.537199	0		91396	0.431769	0.0269683	0.378912	0.484626	0
Cholesterol to total lipids ratio in large HDL	91419	-0.289871	0.0139564	-0.317225	-0.262517	0		91396	-0.0786447	0.0174656	-0.112877	-0.0444128	6.71e-06		91514	-0.631975	0.0229142	-0.676886	-0.587064	0		91396	-0.590049	0.0269936	-0.642956	-0.537143	0
Cholesteryl esters to total lipids ratio in large HDL	91419	-0.296765	0.0144566	-0.325099	-0.26843	0		91396	-0.08686	0.0180499	-0.122237	-0.0514829	1.49e-06		91514	-0.632281	0.0236352	-0.678605	-0.585956	0		91396	-0.586146	0.0278577	-0.640746	-0.531546	0
Free cholesterol to total lipids ratio in large HDL	91419	-0.158123	0.0136718	-0.184919	-0.131327	6.15e-31		91396	-0.0170485	0.0172716	-0.0509002	0.0168032	0.323602		91514	-0.404736	0.0225064	-0.448847	-0.360624	0		91396	-0.394949	0.0267489	-0.447376	-0.342522	0
Triglycerides to total lipids ratio in large HDL	91419	0.238941	0.0155381	0.208487	0.269395	0		91396	0.0279956	0.0192975	-0.0098267	0.065818	0.146851		91514	0.60249	0.0260339	0.551465	0.653516	0		91396	0.588301	0.0306519	0.528225	0.648378	0
Phospholipids to total lipids ratio in medium HDL	91419	0.340595	0.0150514	0.311094	0.370095	0		91396	0.135202	0.0190546	0.0978554	0.172548	1.29e-12		91514	0.644457	0.0257381	0.594011	0.694902	0		91396	0.572933	0.0302331	0.513677	0.632189	0
Cholesterol to total lipids ratio in medium HDL	91419	-0.310497	0.0156005	-0.341073	-0.27992	0		91396	-0.0739787	0.0196786	-0.112548	-0.0354095	0.0001704		91514	-0.697967	0.0255875	-0.748117	-0.647816	0		91396	-0.659403	0.0303388	-0.718866	-0.59994	0
Cholesteryl esters to total lipids ratio in medium HDL	91419	-0.280248	0.0160939	-0.311792	-0.248705	0		91396	-0.0532336	0.0202715	-0.092965	-0.0135022	0.0086387		91514	-0.660018	0.026237	-0.711441	-0.608594	0		91396	-0.632661	0.0312295	-0.69387	-0.571453	0
Free cholesterol to total lipids ratio in medium HDL	91419	-0.287258	0.0143743	-0.315431	-0.259085	0		91396	-0.117625	0.0181743	-0.153246	-0.0820035	9.67e-11		91514	-0.53657	0.0236399	-0.582904	-0.490237	0		91396	-0.473827	0.0278987	-0.528507	-0.419146	0
Triglycerides to total lipids ratio in medium HDL	91419	0.263978	0.0159513	0.232714	0.295242	0		91396	0.0254054	0.0203641	-0.0145075	0.0653182	0.212193		91514	0.677438	0.0276135	0.623316	0.731559	0		91396	0.664919	0.0329132	0.600411	0.729428	0
Phospholipids to total lipids ratio in small HDL	91419	-0.0098852	0.0167935	-0.0427998	0.0230294	0.556108		91396	0.026219	0.0211904	-0.0153135	0.0677515	0.215974		91514	-0.0873452	0.0269931	-0.140251	-0.0344398	0.0012129		91396	-0.101628	0.0324493	-0.165228	-0.0380287	0.0017368
Cholesterol to total lipids ratio in small HDL	91419	-0.190066	0.016877	-0.223144	-0.156988	2.03e-29		91396	-0.0424899	0.0213085	-0.0842537	-0.0007261	0.0461478		91514	-0.432968	0.0274067	-0.486685	-0.379252	0		91396	-0.41076	0.0327803	-0.475008	-0.346512	5.07e-36
Cholesteryl esters to total lipids ratio in small HDL	91419	-0.124598	0.0171986	-0.158307	-0.0908897	4.33e-13		91396	-0.011354	0.0217081	-0.053901	0.0311931	0.600953		91514	-0.320023	0.027802	-0.374514	-0.265532	1.16e-30		91396	-0.314597	0.0333385	-0.379939	-0.249255	3.86e-21
Free cholesterol to total lipids ratio in small HDL	91419	-0.222476	0.0160008	-0.253837	-0.191115	0		91396	-0.105829	0.0202359	-0.145491	-0.0661678	1.7e-07		91514	-0.383776	0.0257809	-0.434306	-0.333247	0		91396	-0.326732	0.0307117	-0.386926	-0.266538	1.97e-26
Triglycerides to total lipids ratio in small HDL	91419	0.275557	0.0158039	0.244582	0.306532	0		91396	0.0350308	0.0199903	-0.0041495	0.0742112	0.0797069		91514	0.688307	0.0260432	0.637263	0.739351	0		91396	0.670538	0.0310559	0.60967	0.731407	0
Conventional biochemistry measures (non-NMR)
Total cholesterol	365364	-0.0235537	0.0079244	-0.0390851	-0.0080222	0.0029557		365280	-0.0675566	0.0100854	-0.0873237	-0.0477895	2.11e-11		365760	0.083178	0.0127249	0.0582376	0.108118	6.29e-11		365280	0.118839	0.0153819	0.0886909	0.148987	1.11e-14
Cholesterol in LDL	364720	0.0380973	0.0080188	0.0223807	0.053814	2.02e-06		364636	-0.031219	0.0101788	-0.051169	-0.011269	0.0021617		365116	0.170889	0.0128793	0.145646	0.196132	0		364636	0.187662	0.0155432	0.157197	0.218126	1.46e-33
Cholesterol in HDL	335006	-0.310055	0.0078112	-0.325365	-0.294745	0		334934	-0.130509	0.0100703	-0.150246	-0.110771	2.07e-38		335379	-0.552658	0.0128966	-0.577935	-0.527381	0		334934	-0.484489	0.0153027	-0.514482	-0.454496	0
Total trigylcerides	365075	0.229268	0.0080179	0.213554	0.244983	0		364991	-0.0009811	0.0102332	-0.0210378	0.0190756	0.92362		365470	0.621666	0.0129985	0.59619	0.647143	0		364991	0.622107	0.01565	0.591434	0.65278	0
Apolipoprotein B	363648	0.0988963	0.0082583	0.0827103	0.115082	4.78e-33		363565	0.0097137	0.0104496	-0.0107671	0.0301944	0.352591		364043	0.245875	0.0133016	0.219805	0.271946	0		363565	0.241292	0.0159944	0.209943	0.27264	0
Apolipoprotein A	333049	-0.259537	0.0081006	-0.275414	-0.24366	0		332981	-0.144351	0.0104052	-0.164744	-0.123957	0		333424	-0.38591	0.0133499	-0.412075	-0.359745	0		332981	-0.31067	0.0159048	-0.341843	-0.279498	0
Glucose	334756	0.0784147	0.0070515	0.0645941	0.0922354	9.99e-29		334685	0.0458878	0.0089282	0.0283888	0.0633867	2.75e-07		335130	0.110284	0.0114203	0.0879008	0.132667	4.6e-22		334685	0.0874034	0.0136565	0.0606371	0.11417	1.55e-10
Creatinine	365180	0.0149032	0.0066681	0.001834	0.0279724	0.0254171		365096	0.0226386	0.0083531	0.0062667	0.0390104	0.0067245		365575	-0.0077072	0.0100831	-0.0274697	0.0120553	0.444648		365096	-0.0201447	0.0121017	-0.0438637	0.0035743	0.0959901
Albumin	335139	-0.165705	0.0087977	-0.182948	-0.148461	0		335067	-0.201632	0.0112643	-0.223709	-0.179554	0		335512	-0.0080336	0.0143519	-0.0361628	0.0200957	0.575647		335067	0.0976454	0.0171577	0.064017	0.131274	1.26e-08

## Sheet: ST8. MR_excl statin_men
S Table 8 Mendelian randomization estimates of the effect of BMI and WHR on metabolic traits among men in UK Biobank, excluding statin users
Note: P-values shown as 0.00E+00 represent approximately P<1*10-300 (below limit of estimation)
	General adiposity, men, excluding statin users														Central adiposity, men, excluding statin users
	BMI, per SD higher														WHR, per SD higher
	Adj. for age, GenPC1-10							Adj. for age, GenPC1-10, WHR							Adj. for age, GenPC1-10							Adj. for age, GenPC1-10, BMI
Standardized outcome	N	Beta	SE	LCL	UCL	P-value		N	Beta	SE	LCL	UCL	P-value		N	Beta	SE	LCL	UCL	P-value		N	Beta	SE	LCL	UCL	P-value
Total cholesterol	39222	-0.102271	0.0295113	-0.160112	-0.04443	0.0005293		39214	-0.0064024	0.0557184	-0.115609	0.102804	0.908519		39278	-0.232139	0.0615069	-0.352691	-0.111588	0.0001605		39214	-0.224836	0.100455	-0.421724	-0.0279484	0.0252091
Total cholesterol minus HDL-C	39222	-0.0262577	0.0304257	-0.085891	0.0333756	0.388132		39214	0.0984566	0.0581122	-0.0154411	0.212354	0.0902176		39278	-0.197985	0.0638402	-0.32311	-0.072861	0.0019269		39214	-0.291922	0.104722	-0.497174	-0.0866696	0.0053104
Remnant cholesterol (non-HDL, non-LDL -cholesterol)	39222	0.0041092	0.0297993	-0.0542963	0.0625147	0.890323		39214	0.103755	0.0565641	-0.0071085	0.214619	0.0666105		39278	-0.133581	0.0620392	-0.255176	-0.011987	0.0313045		39214	-0.23312	0.101766	-0.432578	-0.0336616	0.0219786
VLDL cholesterol	39222	0.0867247	0.0305806	0.0267879	0.146662	0.0045691		39214	0.148873	0.0571743	0.0368133	0.260932	0.0092185		39278	-0.0028843	0.0630759	-0.126511	0.120742	0.963528		39214	-0.144787	0.102791	-0.346253	0.0566794	0.158966
Clinical LDL cholesterol	39222	-0.0615873	0.0306221	-0.121606	-0.0015691	0.0443039		39214	0.0808013	0.0587564	-0.034359	0.195962	0.169072		39278	-0.256641	0.0645841	-0.383223	-0.130058	7.08e-05		39214	-0.333665	0.106035	-0.541489	-0.12584	0.001651
LDL cholesterol	39222	-0.0544343	0.0312132	-0.115611	0.0067424	0.0811673		39214	0.09008	0.0598304	-0.0271854	0.207345	0.132173		39278	-0.252966	0.0658022	-0.381935	-0.123995	0.0001209		39214	-0.338386	0.107901	-0.549869	-0.126904	0.0017122
HDL cholesterol	39222	-0.227346	0.0250213	-0.276386	-0.178305	1.03e-19		39214	-0.271347	0.0466504	-0.36278	-0.179914	6.01e-09		39278	-0.160589	0.0518965	-0.262305	-0.0588741	0.001972		39214	0.101744	0.084182	-0.06325	0.266738	0.22681
Total triglycerides	39222	0.203367	0.0333729	0.137957	0.268777	1.1e-09		39214	0.1752	0.0607551	0.0561217	0.294277	0.0039303		39278	0.233931	0.0681669	0.100327	0.367536	0.0005997		39214	0.0679549	0.109588	-0.146834	0.282743	0.535196
Triglycerides in VLDL	39222	0.20069	0.0331852	0.135648	0.265732	1.47e-09		39214	0.165232	0.0604105	0.0468296	0.283635	0.0062351		39278	0.240481	0.0677243	0.107744	0.373218	0.0003839		39214	0.0850327	0.108905	-0.128418	0.298483	0.434924
Triglycerides in LDL	39222	0.200408	0.0343	0.133181	0.267635	5.13e-09		39214	0.281099	0.0639194	0.155819	0.406379	1.09e-05		39278	0.0869659	0.0711826	-0.0525495	0.226481	0.22181		39214	-0.186758	0.115376	-0.412891	0.0393744	0.105513
Triglycerides in HDL	39222	0.150742	0.0326726	0.0867048	0.214779	3.96e-06		39214	0.0689719	0.0593286	-0.0473099	0.185254	0.245016		39278	0.258238	0.0662229	0.128443	0.388032	9.64e-05		39214	0.192448	0.106935	-0.0171415	0.402037	0.0719134
Total phospholipids in lipoprotein particles	39222	-0.0618431	0.0298196	-0.120288	-0.0033978	0.0380878		39214	-0.0478701	0.0552143	-0.156088	0.0603479	0.385949		39278	-0.0803627	0.0608032	-0.199535	0.0388094	0.186273		39214	-0.0328424	0.099169	-0.22721	0.161525	0.740512
Phospholipids in VLDL	39222	0.152763	0.03166	0.090711	0.214816	1.4e-06		39214	0.183321	0.0584889	0.0686846	0.297957	0.0017228		39278	0.104328	0.0650652	-0.0231973	0.231853	0.108838		39214	-0.0701871	0.105296	-0.276564	0.136189	0.505047
Phospholipids in LDL	39222	-0.0290775	0.0310228	-0.0898812	0.0317261	0.348608		39214	0.12489	0.0598037	0.0076765	0.242103	0.0367685		39278	-0.240523	0.0655839	-0.369065	-0.111981	0.000245		39214	-0.360372	0.107833	-0.571721	-0.149022	0.000832
Phospholipids in HDL	39222	-0.151633	0.0268307	-0.20422	-0.0990458	1.59e-08		39214	-0.244188	0.0505095	-0.343185	-0.145191	1.33e-06		39278	-0.0205349	0.0551809	-0.128688	0.0876178	0.709791		39214	0.215711	0.0907606	0.0378232	0.393598	0.0174683
Total esterified cholesterol	39222	-0.115964	0.0293962	-0.17358	-0.0583486	7.98e-05		39214	-0.0213019	0.0554629	-0.130007	0.0874033	0.700922		39278	-0.243829	0.0612958	-0.363966	-0.123691	6.95e-05		39214	-0.222139	0.100037	-0.418207	-0.0260702	0.0263801
Cholesteryl esters in VLDL	39222	0.0552838	0.0300943	-0.0037	0.114268	0.0662074		39214	0.132888	0.0566062	0.0219417	0.243834	0.0188956		39278	-0.0542134	0.0622002	-0.176123	0.0676967	0.383429		39214	-0.181259	0.101718	-0.380623	0.0181046	0.0747532
Cholesteryl esters in LDL	39222	-0.037176	0.0314009	-0.0987205	0.0243686	0.236447		39214	0.100222	0.0600443	-0.0174628	0.217906	0.0950914		39278	-0.226658	0.0660518	-0.356117	-0.0971989	0.0006002		39214	-0.321596	0.108223	-0.533709	-0.109483	0.0029624
Cholesteryl esters in HDL	39222	-0.237486	0.0252934	-0.287061	-0.187912	6.04e-21		39214	-0.287748	0.047267	-0.38039	-0.195106	1.15e-09		39278	-0.162216	0.0525847	-0.26528	-0.059152	0.0020365		39214	0.116239	0.0853261	-0.0509972	0.283475	0.173106
Total free cholesterol	39222	-0.0658301	0.0298069	-0.124251	-0.0074097	0.0272057		39214	0.0311838	0.0563186	-0.0791986	0.141566	0.579781		39278	-0.19818	0.062024	-0.319745	-0.0766149	0.0013973		39214	-0.22719	0.101434	-0.425997	-0.0283837	0.0251046
Free cholesterol in VLDL	39222	0.125779	0.0313033	0.0644257	0.187132	5.87e-05		39214	0.165045	0.0580304	0.0513073	0.278782	0.0044536		39278	0.0659534	0.0643534	-0.060177	0.192084	0.305428		39214	-0.0908557	0.104391	-0.295459	0.113748	0.384116
Free cholesterol in LDL	39222	-0.0982511	0.0307855	-0.15859	-0.0379125	0.0014155		39214	0.0596992	0.0591594	-0.0562511	0.175649	0.312915		39278	-0.313307	0.0651269	-0.440953	-0.185661	1.5e-06		39214	-0.370184	0.106879	-0.579663	-0.160705	0.000533
Free cholesterol in HDL	39222	-0.185156	0.0246587	-0.233486	-0.136826	5.97e-14		39214	-0.206103	0.0455764	-0.295431	-0.116775	6.12e-06		39278	-0.149965	0.0506686	-0.249274	-0.0506562	0.0030792		39214	0.048369	0.0821029	-0.11255	0.209288	0.555777
Total lipids in lipoprotein particles	39222	-0.0051619	0.0314183	-0.0667407	0.0564168	0.869497		39214	0.0437495	0.0584296	-0.0707704	0.158269	0.454004		39278	-0.0739514	0.0644872	-0.200344	0.0524412	0.251481		39214	-0.114069	0.105034	-0.319932	0.0917933	0.277468
Total lipids in VLDL	39222	0.169733	0.0322941	0.106438	0.233028	1.47e-07		39214	0.174117	0.0592084	0.0580709	0.290164	0.0032742		39278	0.156127	0.0661361	0.0265029	0.285752	0.0182407		39214	-0.0086414	0.106663	-0.217696	0.200414	0.935429
Total lipids in LDL	39222	-0.0329318	0.0312659	-0.0942119	0.0283483	0.292212		39214	0.114471	0.0600407	-0.0032063	0.232149	0.0565773		39278	-0.235592	0.065936	-0.364824	-0.10636	0.0003529		39214	-0.344966	0.108226	-0.557085	-0.132848	0.0014352
Total lipids in HDL	39222	-0.179866	0.0260644	-0.230952	-0.128781	5.17e-12		39214	-0.254251	0.0489184	-0.35013	-0.158373	2.02e-07		39278	-0.0728641	0.0537246	-0.178163	0.0324343	0.175019		39214	0.173091	0.0880009	0.0006118	0.345569	0.0491928
Total concentration of lipoprotein particles	39222	-0.159728	0.0293394	-0.217232	-0.102224	5.21e-08		39214	-0.21982	0.0545767	-0.326788	-0.112852	5.63e-05		39278	-0.0757712	0.0598024	-0.192982	0.0414393	0.205146		39214	0.139298	0.0979953	-0.0527695	0.331365	0.155179
Concentration of VLDL particles	39222	0.11762	0.0314104	0.0560563	0.179183	0.0001807		39214	0.167654	0.0583385	0.0533124	0.281995	0.0040555		39278	0.0440801	0.0645594	-0.082454	0.170614	0.494743		39214	-0.116156	0.104878	-0.321713	0.0894014	0.268064
Concentration of LDL particles	39222	-0.0041237	0.0309789	-0.0648412	0.0565939	0.894105		39214	0.144027	0.0595873	0.0272384	0.260816	0.0156455		39278	-0.208453	0.0653218	-0.336481	-0.0804241	0.001417		39214	-0.346394	0.107394	-0.556883	-0.135906	0.0012577
Concentration of HDL particles	39222	-0.168554	0.0290941	-0.225578	-0.111531	6.9e-09		39214	-0.253696	0.0544036	-0.360325	-0.147066	3.11e-06		39278	-0.0499616	0.0594186	-0.16642	0.0664968	0.400437		39214	0.197817	0.0976657	0.0063962	0.389239	0.0428207
Average diameter for VLDL particles	39222	0.185265	0.0291083	0.128214	0.242316	1.96e-10		39214	0.138451	0.0528475	0.0348721	0.24203	0.0087974		39278	0.240128	0.0588646	0.124756	0.355501	4.52e-05		39214	0.110878	0.0948025	-0.0749321	0.296687	0.242177
Average diameter for LDL particles	39222	-0.165096	0.0332085	-0.230184	-0.100009	6.64e-07		39214	-0.0244147	0.0618445	-0.145628	0.0967983	0.693008		39278	-0.349995	0.0683864	-0.48403	-0.21596	3.09e-07		39214	-0.33024	0.111404	-0.548587	-0.111893	0.0030332
Average diameter for HDL particles	39222	-0.21538	0.0254953	-0.26535	-0.16541	2.97e-17		39214	-0.232436	0.0467359	-0.324037	-0.140836	6.58e-07		39278	-0.181509	0.0525558	-0.284517	-0.0785017	0.0005531		39214	0.0394015	0.0842339	-0.125694	0.204497	0.639954
Phosphoglycerides	39200	-0.0628357	0.0299542	-0.121545	-0.0041265	0.0359295		39192	-0.090314	0.0552428	-0.198588	0.0179599	0.102079		39256	-0.0241941	0.0605463	-0.142863	0.0944745	0.689454		39192	0.0642102	0.0989227	-0.129675	0.258095	0.516277
Ratio of triglycerides to phosphoglycerides	39200	0.267488	0.0317023	0.205352	0.329623	3.24e-17		39192	0.25597	0.0582707	0.141762	0.370179	1.12e-05		39256	0.272685	0.0654868	0.144333	0.401036	3.13e-05		39192	0.0289463	0.105207	-0.177255	0.235147	0.78321
Total cholines	39200	-0.0929681	0.0292653	-0.150327	-0.0356092	0.0014894		39192	-0.103097	0.0541	-0.209131	0.002937	0.0566923		39256	-0.0773523	0.0593581	-0.193692	0.0389875	0.192525		39192	0.0233794	0.0969181	-0.166576	0.213335	0.809378
Phosphatidylcholines	39200	-0.0928476	0.0291195	-0.149921	-0.0357744	0.0014301		39192	-0.121542	0.0538395	-0.227066	-0.0160186	0.0239776		39256	-0.0519495	0.0589007	-0.167393	0.0634936	0.377785		39192	0.0668319	0.0963553	-0.122021	0.255685	0.487934
Sphingomyelins	39200	-0.144611	0.0284397	-0.200352	-0.0888705	3.68e-07		39192	-0.0783266	0.0532672	-0.182728	0.0260751	0.14144		39256	-0.23075	0.0590291	-0.346445	-0.115055	9.26e-05		39192	-0.155758	0.0960189	-0.343951	0.0324359	0.10477
Apolipoprotein B	39222	0.0119445	0.030548	-0.0479286	0.0718176	0.695792		39214	0.15191	0.0586912	0.0368776	0.266943	0.0096452		39278	-0.181353	0.0642771	-0.307334	-0.0553722	0.0047811		39214	-0.327282	0.105713	-0.534477	-0.120088	0.0019619
Apolipoprotein A1	39222	-0.170654	0.0273667	-0.224292	-0.117017	4.49e-10		39214	-0.263138	0.051501	-0.364079	-0.162198	3.23e-07		39278	-0.040347	0.0562328	-0.150561	0.0698672	0.473065		39214	0.21525	0.0925387	0.0338771	0.396622	0.0200159
Ratio of apolipoprotein B to apolipoprotein A1	39222	0.127824	0.0319479	0.0652075	0.190441	6.31e-05		39214	0.315223	0.062234	0.193247	0.4372	4.08e-07		39278	-0.132885	0.067554	-0.265289	-0.0004821	0.0491716		39214	-0.43732	0.112046	-0.656927	-0.217713	9.5e-05
Total fatty acids	39200	0.101837	0.0334097	0.0363548	0.167318	0.0023028		39192	0.110109	0.0612896	-0.010016	0.230235	0.0724082		39256	0.0867845	0.0680929	-0.046675	0.220244	0.202485		39192	-0.0179343	0.11024	-0.234	0.198132	0.870767
Degree of unsaturation	39200	-0.195637	0.0315487	-0.257472	-0.133803	5.61e-10		39192	-0.150497	0.0575917	-0.263374	-0.0376189	0.0089708		39256	-0.250804	0.0643139	-0.376856	-0.124751	9.63e-05		39192	-0.106387	0.103832	-0.309894	0.09712	0.305549
Omega-3 fatty acids	39200	-0.0226736	0.0323975	-0.0861715	0.0408242	0.484016		39192	0.0142389	0.0588435	-0.101092	0.12957	0.808796		39256	-0.0731639	0.0657892	-0.202108	0.0557804	0.266096		39192	-0.0856578	0.105932	-0.293281	0.121966	0.41874
Omega-6 fatty acids	39200	-0.0178811	0.0311423	-0.0789189	0.0431568	0.565851		39192	0.0278706	0.0579531	-0.0857154	0.141457	0.630576		39256	-0.0809833	0.0638017	-0.206032	0.0440658	0.204335		39192	-0.106689	0.104101	-0.310722	0.0973448	0.305428
Polyunsaturated fatty acids	39200	-0.0213598	0.0313586	-0.0828215	0.0401018	0.495778		39192	0.0275229	0.0583138	-0.0867699	0.141816	0.636941		39256	-0.0886654	0.0641788	-0.214454	0.0371228	0.167114		39192	-0.113876	0.104688	-0.319061	0.0913095	0.276701
Monounsaturated fatty acids	39200	0.179081	0.0338431	0.11275	0.245413	1.21e-07		39192	0.170182	0.0617474	0.0491592	0.291205	0.0058495		39256	0.185505	0.0692995	0.0496805	0.32133	0.0074316		39192	0.0226687	0.111575	-0.196014	0.241351	0.839002
Saturated fatty acids	39200	0.11961	0.0341188	0.0527379	0.186481	0.0004554		39192	0.106933	0.0621988	-0.0149744	0.22884	0.0855755		39256	0.132885	0.0693405	-0.0030196	0.26879	0.0553121		39192	0.0312247	0.111928	-0.18815	0.250599	0.780266
Linoleic acid	39200	-0.0210387	0.0310384	-0.0818729	0.0397954	0.49788		39192	0.0447449	0.0577565	-0.0684558	0.157945	0.438508		39256	-0.111886	0.0635017	-0.236347	0.0125744	0.0780784		39192	-0.153417	0.10364	-0.356547	0.0497133	0.138796
Docosahexaenoic acid	39200	-0.128642	0.0323918	-0.192129	-0.0651551	7.14e-05		39192	-0.0740799	0.0587747	-0.189276	0.0411165	0.207524		39256	-0.199779	0.0657865	-0.328718	-0.0708399	0.0023912		39192	-0.127505	0.105815	-0.334899	0.0798888	0.228211
Ratio of omega-3 fatty acids to total fatty acids	39200	-0.0830245	0.0322687	-0.14627	-0.0197789	0.0100848		39192	-0.0456081	0.0582147	-0.159707	0.0684905	0.433364		39256	-0.132395	0.0652734	-0.260328	-0.0044612	0.0425285		39192	-0.0875373	0.104839	-0.293018	0.117944	0.403736
Ratio of omega-6 fatty acids to total fatty acids	39200	-0.2199	0.0335091	-0.285576	-0.154223	5.3e-11		39192	-0.17174	0.0608733	-0.291049	-0.0524302	0.0047835		39256	-0.277895	0.0686991	-0.412542	-0.143247	5.23e-05		39192	-0.113627	0.110141	-0.329499	0.102246	0.302238
Ratio of polyunsaturated fatty acids to total fatty acids	39200	-0.245913	0.0330456	-0.310681	-0.181144	9.95e-14		39192	-0.184131	0.0600415	-0.30181	-0.0664516	0.0021642		39256	-0.322088	0.067419	-0.454227	-0.189949	1.78e-06		39192	-0.14546	0.108336	-0.357795	0.0668749	0.179378
Ratio of monounsaturated fatty acids to total fatty acids	39200	0.267918	0.0308993	0.207356	0.328479	4.3e-18		39192	0.23934	0.0566139	0.128379	0.350301	2.36e-05		39256	0.298537	0.0635061	0.174067	0.423007	2.59e-06		39192	0.0680616	0.102365	-0.132569	0.268693	0.506118
Ratio of saturated fatty acids to total fatty acids	39200	0.105043	0.0352864	0.0358833	0.174204	0.002912		39192	0.0246507	0.0646287	-0.102019	0.151321	0.702892		39256	0.210602	0.0715509	0.0703653	0.35084	0.0032464		39192	0.188194	0.116237	-0.0396249	0.416014	0.105433
Ratio of linoleic acid to total fatty acids	39200	-0.18955	0.0318451	-0.251966	-0.127135	2.64e-09		39192	-0.094552	0.0576573	-0.207558	0.0184543	0.101027		39256	-0.313641	0.0648335	-0.440712	-0.186569	1.31e-06		39192	-0.222483	0.104145	-0.426604	-0.0183618	0.0326572
Ratio of docosahexaenoic acid to total fatty acids	39200	-0.184398	0.032717	-0.248522	-0.120274	1.74e-08		39192	-0.137843	0.0591003	-0.253678	-0.0220087	0.0196818		39256	-0.24222	0.0662931	-0.372152	-0.112287	0.0002584		39192	-0.109207	0.106443	-0.317832	0.0994184	0.30491
Ratio of polyunsaturated fatty acids to monounsaturated fatty acids	39200	-0.262144	0.0306935	-0.322302	-0.201986	1.33e-17		39192	-0.217609	0.0558905	-0.327152	-0.108065	9.88e-05		39256	-0.314268	0.0627075	-0.437172	-0.191363	5.4e-07		39192	-0.104877	0.100848	-0.302534	0.0927807	0.298361
Ratio of omega-6 fatty acids to omega-3 fatty acids	39200	0.040657	0.036443	-0.0307699	0.112084	0.264579		39192	0.023286	0.0681449	-0.110276	0.156848	0.732567		39256	0.0622776	0.075394	-0.0854919	0.210047	0.408788		39192	0.0401816	0.122824	-0.200549	0.280913	0.743557
Alanine	39221	-0.0430542	0.0327227	-0.107189	0.0210812	0.188266		39213	-0.069968	0.060496	-0.188538	0.0486021	0.247447		39277	-0.0096877	0.0665435	-0.140111	0.120735	0.884249		39213	0.0628623	0.10874	-0.150265	0.275989	0.563199
Glutamine	39090	-0.15229	0.0327918	-0.216561	-0.0880197	3.41e-06		39082	-0.199786	0.0611901	-0.319716	-0.0798552	0.0010946		39145	-0.0844646	0.0674866	-0.216736	0.0478067	0.210725		39082	0.11149	0.110098	-0.104298	0.327279	0.31123
Glycine	39182	-0.131617	0.0223103	-0.175344	-0.0878894	3.65e-09		39174	-0.0898234	0.0405039	-0.16921	-0.0104372	0.0265789		39238	-0.183111	0.0449824	-0.271275	-0.0949467	4.69e-05		39174	-0.0959587	0.0723279	-0.237719	0.0458015	0.184602
Histidine	39167	0.003397	0.0356475	-0.0664708	0.0732648	0.924081		39159	0.0151336	0.0635797	-0.10948	0.139748	0.811862		39223	-0.0154673	0.0659201	-0.144668	0.113734	0.814491		39159	-0.027232	0.108281	-0.23946	0.184996	0.801433
Total concentration of branched-chain amino acids (leucine + isoleucine + valine)	39208	0.175607	0.0316659	0.113543	0.237671	2.93e-08		39200	0.120072	0.05855	0.0053162	0.234828	0.0402902		39264	0.245057	0.0653853	0.116904	0.37321	0.0001783		39200	0.129103	0.105527	-0.0777261	0.335933	0.221174
Isoleucine	39221	0.149621	0.0324379	0.0860436	0.213198	3.98e-06		39213	0.0778394	0.0598068	-0.0393797	0.195059	0.193082		39277	0.241431	0.0665517	0.110992	0.37187	0.0002859		39213	0.166773	0.107764	-0.0444398	0.377987	0.121723
Leucine	39221	0.144358	0.0319782	0.0816817	0.207034	6.35e-06		39213	0.0827683	0.0590511	-0.0329698	0.198506	0.161024		39277	0.222329	0.0655334	0.0938856	0.350772	0.0006923		39213	0.143282	0.106149	-0.0647658	0.351329	0.177073
Valine	39208	0.192658	0.0314006	0.131114	0.254202	8.49e-10		39200	0.151557	0.0581388	0.0376068	0.265507	0.009139		39264	0.242695	0.0651175	0.115067	0.370323	0.0001937		39200	0.0955514	0.10483	-0.109912	0.301015	0.362038
Phenylalanine	39211	0.150505	0.0328381	0.0861436	0.214867	4.58e-06		39203	0.0929268	0.0588394	-0.0223963	0.20825	0.114261		39267	0.22565	0.0651918	0.0978762	0.353423	0.0005375		39203	0.135017	0.104405	-0.0696143	0.339647	0.195944
Tyrosine	39172	0.218745	0.0310912	0.157807	0.279682	1.98e-12		39164	0.191436	0.0568616	0.0799891	0.302883	0.0007607		39228	0.253454	0.0635382	0.128921	0.377987	6.64e-05		39164	0.06456	0.101716	-0.1348	0.263921	0.525621
Glucose	39156	0.0581415	0.0286465	0.0019954	0.114288	0.0423951		39148	0.0221968	0.0534079	-0.0824808	0.126874	0.677697		39212	0.101707	0.0592086	-0.0143398	0.217754	0.0858381		39148	0.0842716	0.0963791	-0.104628	0.273171	0.381913
Lactate	39136	0.037138	0.0328897	-0.0273247	0.101601	0.258828		39128	-0.0032855	0.060772	-0.122396	0.115825	0.956885		39192	0.0914167	0.0670396	-0.0399785	0.222812	0.172686		39128	0.0953954	0.109275	-0.118781	0.309571	0.382673
Pyruvate	39087	-0.0232561	0.038103	-0.0979365	0.0514244	0.541631		39079	-0.140124	0.065902	-0.269289	-0.0109584	0.0334826		39142	0.13527	0.0676649	0.0026493	0.267891	0.0455957		39079	0.272812	0.110383	0.0564648	0.489159	0.0134548
Citrate	39214	0.0133448	0.030629	-0.0466869	0.0733765	0.66306		39206	0.0597704	0.0568864	-0.0517248	0.171266	0.293397		39270	-0.046597	0.0625949	-0.169281	0.0760868	0.456622		39206	-0.105566	0.102264	-0.306	0.0948669	0.301934
3-Hydroxybutyrate	38593	0.0606058	0.0324179	-0.0029321	0.124144	0.0615509		38585	0.0273002	0.0561702	-0.0827913	0.137392	0.626949		38648	0.104595	0.0690603	-0.0307607	0.239951	0.129887		38585	0.0785611	0.106207	-0.129601	0.286723	0.459483
Acetate	39215	-0.0198253	0.0419661	-0.102077	0.0624267	0.636632		39207	0.0627845	0.0742235	-0.0826909	0.20826	0.397617		39271	-0.129827	0.0835965	-0.293673	0.0340194	0.120419		39207	-0.19257	0.133071	-0.453384	0.068244	0.147862
Acetoacetate	39221	0.102606	0.0331026	0.0377265	0.167486	0.0019375		39213	0.0705795	0.0577342	-0.0425775	0.183736	0.221523		39277	0.144872	0.0697427	0.0081787	0.281565	0.03778		39213	0.075959	0.108229	-0.136166	0.288084	0.482781
Acetone	39221	0.0153852	0.0326849	-0.048676	0.0794464	0.637845		39213	-0.0257992	0.0589541	-0.141347	0.0897487	0.661665		39277	0.0723407	0.065342	-0.0557273	0.200409	0.268247		39213	0.0955488	0.105303	-0.110841	0.301938	0.364209
Creatinine	37968	0.062189	0.0318624	-0.0002602	0.124638	0.0509621		37960	0.0473619	0.0493933	-0.0494472	0.144171	0.337623		38020	0.079549	0.066896	-0.0515647	0.210663	0.234383		37960	0.0349831	0.0962712	-0.153705	0.223671	0.71632
Albumin	39218	-0.136103	0.0322982	-0.199406	-0.0727997	2.51e-05		39210	-0.0305935	0.059691	-0.147586	0.0863987	0.608279		39274	-0.285198	0.065853	-0.414268	-0.156129	1.49e-05		39210	-0.245864	0.106774	-0.455137	-0.0365913	0.0212978
Glycoprotein acetyls	39222	0.184298	0.0317233	0.122121	0.246475	6.26e-09		39214	0.115427	0.0577515	0.0022362	0.228618	0.0456424		39278	0.275737	0.0638301	0.150633	0.400842	1.56e-05		39214	0.161932	0.10369	-0.0412964	0.36516	0.11836
Concentration of chylomicrons and extremely large VLDL particles	39222	0.23308	0.0337188	0.166993	0.299168	4.76e-12		39214	0.192136	0.0613391	0.0719134	0.312358	0.0017341		39278	0.280908	0.068974	0.145722	0.416095	4.65e-05		39214	0.0981462	0.110703	-0.118828	0.31512	0.37531
Total lipids in chylomicrons and extremely large VLDL	39222	0.229261	0.0339484	0.162723	0.295799	1.45e-11		39214	0.184998	0.061725	0.064019	0.305977	0.0027254		39278	0.281768	0.0694329	0.145682	0.417854	4.95e-05		39214	0.106141	0.111411	-0.112222	0.324503	0.340746
Phospholipids in chylomicrons and extremely large VLDL	39222	0.232218	0.0334211	0.166714	0.297722	3.7e-12		39214	0.189084	0.0608245	0.0698698	0.308297	0.0018793		39278	0.282917	0.0683563	0.148941	0.416893	3.49e-05		39214	0.10304	0.109776	-0.112116	0.318196	0.347915
Cholesterol in chylomicrons and extremely large VLDL	39222	0.213675	0.0331214	0.148759	0.278592	1.11e-10		39214	0.179063	0.0603275	0.0608232	0.297303	0.0029957		39278	0.252667	0.0676412	0.120093	0.385242	0.0001874		39214	0.0826783	0.108779	-0.130525	0.295882	0.447222
Cholesteryl esters in chylomicrons and extremely large VLDL	39222	0.203774	0.0330187	0.139059	0.26849	6.76e-10		39214	0.176993	0.0602287	0.058947	0.295039	0.0032961		39278	0.232111	0.0674724	0.0998677	0.364354	0.0005815		39214	0.0641383	0.108595	-0.148704	0.276981	0.554776
Free cholesterol in chylomicrons and extremely large VLDL	39222	0.223165	0.0332591	0.157979	0.288352	1.95e-11		39214	0.179519	0.0605051	0.0609314	0.298107	0.0030071		39278	0.274541	0.0678892	0.141481	0.407602	5.26e-05		39214	0.104057	0.109106	-0.109786	0.3179	0.34022
Triglycerides in chylomicrons and extremely large VLDL	39222	0.23058	0.0343785	0.163199	0.29796	1.99e-11		39214	0.18352	0.0624882	0.0610449	0.305994	0.0033155		39278	0.287181	0.0703592	0.14928	0.425083	4.47e-05		39214	0.113045	0.112837	-0.10811	0.3342	0.316417
Concentration of very large VLDL particles	39222	0.211724	0.0324797	0.148065	0.275383	7.09e-11		39214	0.18982	0.0591461	0.0738957	0.305744	0.0013304		39278	0.232866	0.0664174	0.10269	0.363042	0.0004547		39214	0.0532281	0.106649	-0.1558	0.262256	0.617711
Total lipids in very large VLDL	39222	0.210765	0.0326091	0.146853	0.274678	1.02e-10		39214	0.183617	0.0593795	0.067235	0.299998	0.0019864		39278	0.238823	0.0666783	0.108136	0.36951	0.0003413		39214	0.0654682	0.107076	-0.144396	0.275332	0.540921
Phospholipids in very large VLDL	39222	0.208349	0.0322713	0.145099	0.2716	1.07e-10		39214	0.191732	0.0588555	0.076377	0.307086	0.0011233		39278	0.22238	0.0660389	0.0929462	0.351814	0.0007588		39214	0.0407902	0.106103	-0.167167	0.248747	0.700651
Cholesterol in very large VLDL	39222	0.174503	0.0313756	0.113008	0.235998	2.67e-08		39214	0.184119	0.0576202	0.0711853	0.297052	0.0013964		39278	0.153111	0.0643796	0.0269293	0.279293	0.0173949		39214	-0.0211841	0.103817	-0.224661	0.182292	0.838312
Cholesteryl esters in very large VLDL	39222	0.146643	0.0307843	0.0863072	0.20698	1.9e-06		39214	0.174892	0.0569126	0.0633452	0.286438	0.0021193		39278	0.100305	0.0633584	-0.0238748	0.224486	0.113389		39214	-0.0652547	0.102516	-0.266182	0.135673	0.52443
Free cholesterol in very large VLDL	39222	0.197442	0.032084	0.134558	0.260325	7.56e-10		39214	0.187823	0.0586022	0.0729646	0.302681	0.0013504		39278	0.202065	0.0656618	0.0733704	0.33076	0.0020884		39214	0.0242634	0.105614	-0.182736	0.231263	0.818296
Triglycerides in very large VLDL	39222	0.218701	0.0331329	0.153761	0.28364	4.09e-11		39214	0.176084	0.0602387	0.0580181	0.29415	0.0034656		39278	0.267738	0.0676883	0.135072	0.400405	7.64e-05		39214	0.101841	0.108651	-0.11111	0.314792	0.34859
Concentration of large VLDL particles	39222	0.186577	0.0323784	0.123116	0.250037	8.29e-09		39214	0.169932	0.0590946	0.0541083	0.285755	0.0040328		39278	0.200432	0.0661554	0.0707696	0.330094	0.0024479		39214	0.0405299	0.106482	-0.168171	0.249231	0.70348
Total lipids in large VLDL	39222	0.176531	0.0322658	0.113291	0.23977	4.47e-08		39214	0.153765	0.0589163	0.038291	0.269239	0.0090573		39278	0.19869	0.0658624	0.0696023	0.327778	0.002555		39214	0.0548656	0.106119	-0.153124	0.262855	0.605143
Phospholipids in large VLDL	39222	0.194076	0.0317759	0.131796	0.256355	1.01e-09		39214	0.180967	0.058011	0.067267	0.294666	0.0018115		39278	0.203213	0.0650164	0.0757831	0.330643	0.0017746		39214	0.0323222	0.104579	-0.172649	0.237294	0.757269
Cholesterol in large VLDL	39222	0.152814	0.0311803	0.0917021	0.213926	9.54e-07		39214	0.154956	0.0572058	0.042835	0.267078	0.0067537		39278	0.14181	0.0638224	0.0167202	0.266899	0.0262871		39214	-0.0039401	0.103044	-0.205903	0.198022	0.969499
Cholesteryl esters in large VLDL	39222	0.115135	0.0307034	0.054957	0.175312	0.0001769		39214	0.124908	0.0565692	0.0140347	0.235782	0.02724		39278	0.0946466	0.0628471	-0.0285314	0.217825	0.132072		39214	-0.0222647	0.101831	-0.221851	0.177321	0.826928
Free cholesterol in large VLDL	39222	0.184037	0.0316658	0.121973	0.246101	6.18e-09		39214	0.178962	0.0578956	0.0654892	0.292436	0.001994		39278	0.182224	0.0648131	0.0551925	0.309255	0.0049307		39214	0.0133551	0.104335	-0.191138	0.217848	0.898147
Triglycerides in large VLDL	39222	0.17556	0.0330545	0.110775	0.240346	1.09e-07		39214	0.136551	0.0603314	0.0183037	0.254798	0.0236141		39278	0.219681	0.0672979	0.0877791	0.351582	0.0010973		39214	0.0930695	0.108562	-0.119707	0.305847	0.391281
Concentration of medium VLDL particles	39222	0.0592543	0.0312126	-0.0019212	0.12043	0.0576419		39214	0.117105	0.0582917	0.0028555	0.231355	0.0445423		39278	-0.0251362	0.0644075	-0.151373	0.1011	0.696339		39214	-0.13493	0.104894	-0.340518	0.0706581	0.198322
Total lipids in medium VLDL	39222	0.0855377	0.0316816	0.0234429	0.147633	0.0069357		39214	0.12633	0.0588533	0.0109795	0.24168	0.0318315		39278	0.0232104	0.0652163	-0.104611	0.151032	0.721916		39214	-0.0946937	0.105946	-0.302344	0.112957	0.371433
Phospholipids in medium VLDL	39222	0.0550568	0.0309916	-0.0056857	0.115799	0.0756499		39214	0.125027	0.0581273	0.0110998	0.238955	0.0314825		39278	-0.0454223	0.0641325	-0.17112	0.0802751	0.478785		39214	-0.163224	0.104603	-0.368241	0.0417931	0.11866
Cholesterol in medium VLDL	39222	-0.0347698	0.030079	-0.0937236	0.024184	0.247702		39214	0.0793529	0.0572175	-0.0327914	0.191497	0.165484		39278	-0.192	0.0628033	-0.315092	-0.0689074	0.0022345		39214	-0.267058	0.103077	-0.469084	-0.0650316	0.0095734
Cholesteryl esters in medium VLDL	39222	-0.0771204	0.0298438	-0.135613	-0.0186275	0.0097625		39214	0.0584381	0.056986	-0.0532525	0.170129	0.305136		39278	-0.261711	0.0624841	-0.384177	-0.139244	2.81e-05		39214	-0.317386	0.10273	-0.518733	-0.116039	0.0020048
Free cholesterol in medium VLDL	39222	0.0227061	0.0306807	-0.037427	0.0828392	0.459253		39214	0.101274	0.0577458	-0.0119059	0.214453	0.0794673		39278	-0.0883674	0.0635986	-0.213018	0.0362836	0.164694		39214	-0.183639	0.103935	-0.387348	0.0200697	0.0772507
Triglycerides in medium VLDL	39222	0.149963	0.0326988	0.0858742	0.214051	4.51e-06		39214	0.128173	0.0598344	0.0108996	0.245446	0.0321832		39278	0.17073	0.0666438	0.0401104	0.301349	0.0104124		39214	0.0521414	0.107693	-0.158934	0.263217	0.628269
Concentration of small VLDL particles	39222	0.128131	0.0318074	0.0657894	0.190472	5.62e-05		39214	0.169586	0.0588797	0.054184	0.284988	0.0039741		39278	0.065686	0.0652642	-0.0622295	0.193601	0.314193		39214	-0.0959466	0.105896	-0.303499	0.111606	0.364911
Total lipids in small VLDL	39222	0.121312	0.0315125	0.0595489	0.183075	0.0001183		39214	0.164648	0.0583892	0.050207	0.279089	0.0048049		39278	0.0563816	0.0647172	-0.0704619	0.183225	0.383646		39214	-0.100447	0.105033	-0.306309	0.105414	0.338903
Phospholipids in small VLDL	39222	0.0679088	0.0309564	0.0072354	0.128582	0.0282576		39214	0.150219	0.0582195	0.0361113	0.264327	0.0098736		39278	-0.0488117	0.0640656	-0.174378	0.0767546	0.446118		39214	-0.192089	0.104655	-0.397208	0.0130306	0.0664385
Cholesterol in small VLDL	39222	0.0597792	0.0305073	-1.4e-05	0.119572	0.0500537		39214	0.15156	0.0575431	0.0387777	0.264342	0.0084422		39278	-0.069075	0.063098	-0.192745	0.0545949	0.273637		39214	-0.214538	0.103306	-0.417015	-0.0120613	0.0378277
Cholesteryl esters in small VLDL	39222	0.0815146	0.0303755	0.0219797	0.14105	0.0072842		39214	0.166557	0.0571252	0.0545938	0.27852	0.0035495		39278	-0.0384408	0.0626634	-0.161259	0.0843773	0.53958		39214	-0.198724	0.102496	-0.399611	0.0021639	0.0525194
Free cholesterol in small VLDL	39222	0.0201999	0.030705	-0.0399809	0.0803806	0.510623		39214	0.121841	0.0581611	0.0078469	0.235834	0.0361816		39278	-0.121509	0.0637953	-0.246546	0.0035274	0.0568229		39214	-0.237698	0.104557	-0.442626	-0.0327696	0.0230034
Triglycerides in small VLDL	39222	0.177093	0.0327289	0.112945	0.24124	6.27e-08		39214	0.151221	0.059733	0.0341461	0.268295	0.0113541		39278	0.205159	0.0668421	0.0741512	0.336168	0.0021455		39214	0.0621565	0.107777	-0.149083	0.273396	0.564133
Concentration of very small VLDL particles	39222	0.0704955	0.0302047	0.0112955	0.129696	0.0195995		39214	0.156355	0.0567314	0.0451633	0.267546	0.0058503		39278	-0.047384	0.0618584	-0.168624	0.0738562	0.443672		39214	-0.200538	0.101464	-0.399403	-0.0016726	0.048104
Total lipids in very small VLDL	39222	0.0653413	0.0300589	0.006427	0.124256	0.029722		39214	0.140419	0.0562738	0.0301242	0.250713	0.0125858		39278	-0.037429	0.0614587	-0.157886	0.0830278	0.542517		39214	-0.17524	0.100667	-0.372544	0.0220632	0.0817197
Phospholipids in very small VLDL	39222	0.0919493	0.0304879	0.0321941	0.151704	0.002562		39214	0.171176	0.0571409	0.0591819	0.28317	0.0027383		39278	-0.0167835	0.0624028	-0.139091	0.105524	0.787965		39214	-0.184775	0.102212	-0.385106	0.0155563	0.0706428
Cholesterol in very small VLDL	39222	-0.0154226	0.0285855	-0.0714491	0.0406039	0.589524		39214	0.0702131	0.05391	-0.0354486	0.175875	0.192775		39278	-0.130852	0.0586528	-0.24581	-0.0158949	0.0256835		39214	-0.200666	0.096505	-0.389812	-0.0115196	0.0375869
Cholesteryl esters in very small VLDL	39222	-0.0402938	0.028181	-0.0955275	0.0149399	0.152768		39214	0.0482814	0.0532067	-0.0560018	0.152565	0.364179		39278	-0.159159	0.057919	-0.272678	-0.0456397	0.0059968		39214	-0.207699	0.0953273	-0.394537	-0.0208614	0.0293462
Free cholesterol in very small VLDL	39222	0.0445902	0.0297204	-0.0136607	0.102841	0.133531		39214	0.119722	0.055786	0.0103832	0.22906	0.0318658		39278	-0.0579386	0.0607698	-0.177045	0.0611679	0.340381		39214	-0.175704	0.0997374	-0.371186	0.0197774	0.0781252
Triglycerides in very small VLDL	39222	0.194736	0.0330717	0.129916	0.259555	3.9e-09		39214	0.209532	0.0606006	0.0907572	0.328307	0.000545		39278	0.170638	0.0677722	0.037807	0.303469	0.0118084		39214	-0.0328957	0.109316	-0.247151	0.18136	0.763474
Concentration of IDL particles	39222	0.0079501	0.0292227	-0.0493253	0.0652254	0.785583		39214	0.145874	0.056423	0.0352875	0.256462	0.0097273		39278	-0.18097	0.0612371	-0.300992	-0.060947	0.0031244		39214	-0.323094	0.101389	-0.521812	-0.124376	0.0014391
Total lipids in IDL	39222	-0.066159	0.0287439	-0.122496	-0.0098219	0.0213539		39214	0.0609072	0.0549644	-0.0468211	0.168635	0.26781		39278	-0.237656	0.0602064	-0.355658	-0.119653	7.9e-05		39214	-0.297713	0.0990223	-0.491793	-0.103633	0.0026425
Phospholipids in IDL	39222	-0.0647484	0.0287001	-0.121	-0.0084972	0.0240686		39214	0.0725385	0.0549545	-0.0351703	0.180247	0.186843		39278	-0.250109	0.0601217	-0.367945	-0.132272	3.18e-05		39214	-0.321505	0.0989517	-0.515447	-0.127563	0.0011577
Cholesterol in IDL	39222	-0.0916236	0.0286204	-0.147719	-0.0355285	0.0013679		39214	0.0303454	0.0546175	-0.076703	0.137394	0.578485		39278	-0.255875	0.060006	-0.373484	-0.138265	2.01e-05		39214	-0.286042	0.0985499	-0.479197	-0.0928881	0.0037018
Cholesteryl esters in IDL	39222	-0.0920267	0.028584	-0.14805	-0.0360031	0.0012841		39214	0.0295829	0.054545	-0.0773233	0.136489	0.587572		39278	-0.255807	0.0599558	-0.373318	-0.138296	1.98e-05		39214	-0.285141	0.0984283	-0.478057	-0.0922251	0.0037682
Free cholesterol in IDL	39222	-0.088513	0.02892	-0.145195	-0.0318309	0.0022088		39214	0.0318409	0.0551053	-0.0761635	0.139845	0.563386		39278	-0.250553	0.0604499	-0.369032	-0.132073	3.4e-05		39214	-0.28242	0.0993602	-0.477163	-0.0876778	0.0044777
Triglycerides in IDL	39222	0.186349	0.0333749	0.120936	0.251763	2.36e-08		39214	0.243146	0.0617335	0.12215	0.364141	8.19e-05		39278	0.106829	0.068748	-0.0279144	0.241573	0.120202		39214	-0.131211	0.111305	-0.349365	0.0869439	0.238464
Concentration of large LDL particles	39222	-0.0244609	0.0311276	-0.0854699	0.036548	0.431968		39214	0.143333	0.0603102	0.0251273	0.261539	0.0174731		39278	-0.254275	0.0659309	-0.383497	-0.125053	0.0001149		39214	-0.392327	0.108734	-0.605442	-0.179213	0.0003084
Total lipids in large LDL	39222	-0.0627592	0.0308421	-0.123209	-0.0023098	0.0418655		39214	0.0837275	0.0591773	-0.032258	0.199713	0.15711		39278	-0.262837	0.0650483	-0.390329	-0.135345	5.33e-05		39214	-0.343026	0.106737	-0.552227	-0.133825	0.0013102
Phospholipids in large LDL	39222	-0.0595023	0.0304901	-0.119262	0.0002572	0.0509943		39214	0.0757308	0.0583648	-0.0386621	0.190124	0.194445		39278	-0.244354	0.0641261	-0.370039	-0.118669	0.0001387		39214	-0.316918	0.105248	-0.5232	-0.110636	0.0026025
Cholesterol in large LDL	39222	-0.0835847	0.0308477	-0.144045	-0.0231243	0.0067366		39214	0.0641508	0.0591497	-0.0517805	0.180082	0.278121		39278	-0.285131	0.0651351	-0.412793	-0.157468	1.2e-05		39214	-0.346057	0.106777	-0.555338	-0.136777	0.0011914
Cholesteryl esters in large LDL	39222	-0.0717128	0.031086	-0.13264	-0.0107854	0.0210594		39214	0.0741293	0.059574	-0.0426336	0.190892	0.213381		39278	-0.271105	0.0655924	-0.399663	-0.142546	3.58e-05		39214	-0.341493	0.107503	-0.552195	-0.13079	0.0014902
Free cholesterol in large LDL	39222	-0.113165	0.0302226	-0.1724	-0.0539297	0.0001808		39214	0.0356984	0.0579134	-0.0778098	0.149206	0.537624		39278	-0.3151	0.0638286	-0.440202	-0.189999	7.95e-07		39214	-0.349048	0.104641	-0.554141	-0.143955	0.000851
Triglycerides in large LDL	39222	0.192227	0.0339724	0.125643	0.258812	1.53e-08		39214	0.28101	0.0634498	0.156651	0.405369	9.47e-06		39278	0.0688007	0.0704612	-0.0693007	0.206902	0.32885		39214	-0.205915	0.114405	-0.430144	0.0183144	0.0718796
Concentration of medium LDL particles	39222	0.0188046	0.0312491	-0.0424425	0.0800516	0.547331		39214	0.11927	0.0588785	0.0038701	0.23467	0.0427962		39278	-0.122366	0.0650325	-0.249828	0.0050949	0.0598877		39214	-0.235059	0.106081	-0.442974	-0.0271437	0.0267024
Total lipids in medium LDL	39222	0.0140426	0.031802	-0.0482882	0.0763734	0.658805		39214	0.145611	0.0607079	0.0266257	0.264596	0.0164601		39278	-0.169315	0.0667357	-0.300115	-0.0385156	0.0111775		39214	-0.307721	0.109297	-0.521939	-0.0935016	0.004871
Phospholipids in medium LDL	39222	0.0120359	0.031739	-0.0501713	0.0742432	0.704527		39214	0.163555	0.0611416	0.0437194	0.28339	0.0074726		39278	-0.197936	0.0670498	-0.329352	-0.066521	0.0031564		39214	-0.354357	0.110148	-0.570243	-0.138472	0.0012949
Cholesterol in medium LDL	39222	-0.0025164	0.031681	-0.0646101	0.0595773	0.936692		39214	0.121208	0.0602831	0.0030558	0.239361	0.044362		39278	-0.175199	0.0663352	-0.305214	-0.0451841	0.0082634		39214	-0.289575	0.108538	-0.502306	-0.076843	0.0076317
Cholesteryl esters in medium LDL	39222	0.0221857	0.0317897	-0.040121	0.0844925	0.485246		39214	0.129185	0.060095	0.0114004	0.246969	0.0315813		39278	-0.128631	0.0662382	-0.258456	0.0011931	0.0521429		39214	-0.250299	0.108135	-0.462239	-0.0383584	0.0206298
Free cholesterol in medium LDL	39222	-0.0692874	0.0315951	-0.131213	-0.0073621	0.0283089		39214	0.0909205	0.0607672	-0.0281811	0.210022	0.134599		39278	-0.288881	0.0668272	-0.41986	-0.157902	1.54e-05		39214	-0.375312	0.109701	-0.590323	-0.160302	0.0006234
Triglycerides in medium LDL	39222	0.203831	0.0346259	0.135966	0.271697	3.94e-09		39214	0.284368	0.0645452	0.157862	0.410874	1.05e-05		39278	0.0896733	0.0719278	-0.0513025	0.230649	0.212503		39214	-0.186206	0.116545	-0.41463	0.0422189	0.110107
Concentration of small LDL particles	39222	0.0457558	0.0310716	-0.0151434	0.106655	0.140861		39214	0.16978	0.0591937	0.0537624	0.285797	0.004128		39278	-0.127554	0.0650812	-0.255111	2.76e-06	0.050005		39214	-0.289636	0.106622	-0.498612	-0.0806604	0.0065982
Total lipids in small LDL	39222	0.025937	0.0317001	-0.0361941	0.088068	0.413244		39214	0.198568	0.0615441	0.0779433	0.319192	0.0012535		39278	-0.21284	0.0673899	-0.344922	-0.0807581	0.0015867		39214	-0.403294	0.110973	-0.620797	-0.185792	0.0002789
Phospholipids in small LDL	39222	0.0181736	0.0316649	-0.0438884	0.0802356	0.566012		39214	0.239578	0.0627398	0.116611	0.362546	0.0001342		39278	-0.285492	0.0682292	-0.419218	-0.151765	2.86e-05		39214	-0.517095	0.113267	-0.739094	-0.295095	4.99e-06
Cholesterol in small LDL	39222	0.0033648	0.0314662	-0.0583077	0.0650373	0.914842		39214	0.15985	0.0606695	0.0409403	0.278761	0.0084194		39278	-0.213468	0.0665345	-0.343874	-0.0830631	0.0013348		39214	-0.365943	0.109342	-0.58025	-0.151636	0.0008176
Cholesteryl esters in small LDL	39222	0.0308506	0.0316692	-0.0312199	0.092921	0.329981		39214	0.167469	0.0605858	0.0487228	0.286215	0.005707		39278	-0.15987	0.0665924	-0.290389	-0.0293516	0.0163624		39214	-0.319328	0.109119	-0.533197	-0.105459	0.0034288
Free cholesterol in small LDL	39222	-0.0698064	0.0314544	-0.131456	-0.008157	0.0264669		39214	0.121941	0.0610882	0.0022106	0.241672	0.0459175		39278	-0.331747	0.0669506	-0.462967	-0.200526	7.23e-07		39214	-0.448814	0.110397	-0.665188	-0.232439	4.79e-05
Triglycerides in small LDL	39222	0.209539	0.034545	0.141832	0.277246	1.31e-09		39214	0.245981	0.063679	0.121173	0.37079	0.0001121		39278	0.153795	0.0714637	0.0137285	0.293861	0.0313919		39214	-0.0827776	0.11521	-0.308584	0.143029	0.472452
Concentration of very large HDL particles	39222	-0.173949	0.0227104	-0.218461	-0.129437	1.87e-14		39214	-0.103794	0.0409932	-0.18414	-0.0234494	0.0113416		39278	-0.261397	0.0461771	-0.351902	-0.170891	1.51e-08		39214	-0.163976	0.0737761	-0.308574	-0.0193773	0.0262418
Total lipids in very large HDL	39222	-0.176353	0.0228149	-0.221069	-0.131636	1.08e-14		39214	-0.117485	0.0410399	-0.197922	-0.0370485	0.0042004		39278	-0.248	0.046259	-0.338666	-0.157334	8.27e-08		39214	-0.137723	0.0738426	-0.282452	0.0070056	0.0621685
Phospholipids in very large HDL	39222	-0.170638	0.0230937	-0.215901	-0.125375	1.48e-13		39214	-0.127925	0.0416178	-0.209494	-0.0463554	0.0021135		39278	-0.220364	0.0468163	-0.312122	-0.128606	2.51e-06		39214	-0.0999768	0.0748362	-0.246653	0.0466994	0.181568
Cholesterol in very large HDL	39222	-0.192188	0.0225835	-0.236451	-0.147925	1.74e-17		39214	-0.113967	0.0405449	-0.193434	-0.034501	0.0049404		39278	-0.289983	0.0458837	-0.379914	-0.200053	2.62e-10		39214	-0.183096	0.0730698	-0.32631	-0.0398821	0.0122184
Cholesteryl esters in very large HDL	39222	-0.20425	0.0224961	-0.248341	-0.160158	1.09e-19		39214	-0.136995	0.0403929	-0.216164	-0.0578262	0.000695		39278	-0.287189	0.0458237	-0.377002	-0.197377	3.67e-10		39214	-0.157568	0.0728613	-0.300373	-0.0147625	0.0305739
Free cholesterol in very large HDL	39222	-0.138899	0.0236297	-0.185213	-0.0925858	4.15e-09		39214	-0.0217525	0.0428096	-0.105658	0.0621528	0.611367		39278	-0.289736	0.0477639	-0.383351	-0.19612	1.31e-09		39214	-0.273679	0.0768841	-0.424369	-0.122989	0.0003714
Triglycerides in very large HDL	39222	0.0938803	0.0338995	0.0274384	0.160322	0.0056165		39214	0.117146	0.062175	-0.0047149	0.239007	0.0595472		39278	0.0616332	0.0693927	-0.0743739	0.19764	0.374444		39214	-0.0523869	0.112207	-0.272308	0.167535	0.640587
Concentration of large HDL particles	39222	-0.219118	0.0230254	-0.264247	-0.173989	1.79e-21		39214	-0.232472	0.0423247	-0.315427	-0.149517	3.96e-08		39278	-0.192872	0.0475955	-0.286158	-0.0995864	5.07e-05		39214	0.03057	0.0763812	-0.119134	0.180274	0.688987
Total lipids in large HDL	39222	-0.209139	0.0233079	-0.254822	-0.163457	2.89e-19		39214	-0.227175	0.0428919	-0.311241	-0.143108	1.18e-07		39278	-0.176418	0.048133	-0.270757	-0.0820793	0.0002471		39214	0.0415495	0.0773747	-0.110102	0.193201	0.591274
Phospholipids in large HDL	39222	-0.195383	0.023772	-0.241976	-0.148791	2.05e-16		39214	-0.22442	0.0439203	-0.310503	-0.138338	3.23e-07		39278	-0.147918	0.0490769	-0.244107	-0.0517289	0.0025783		39214	0.0673325	0.0791795	-0.0878563	0.222521	0.395114
Cholesterol in large HDL	39222	-0.227017	0.0230019	-0.2721	-0.181934	5.65e-23		39214	-0.230339	0.0420688	-0.312793	-0.147886	4.37e-08		39278	-0.214066	0.0475165	-0.307197	-0.120936	6.63e-06		39214	0.0070312	0.0759905	-0.141907	0.15597	0.926279
Cholesteryl esters in large HDL	39222	-0.234312	0.0230576	-0.279504	-0.18912	2.93e-24		39214	-0.240587	0.0422183	-0.323334	-0.157841	1.21e-08		39278	-0.217338	0.0477157	-0.310859	-0.123817	5.24e-06		39214	0.0138486	0.0762884	-0.135674	0.163371	0.855952
Free cholesterol in large HDL	39222	-0.199811	0.0230154	-0.24492	-0.154701	3.9e-18		39214	-0.192884	0.0419544	-0.275113	-0.110655	4.28e-06		39278	-0.200897	0.0472556	-0.293516	-0.108278	2.13e-05		39214	-0.0166237	0.0756821	-0.164958	0.131711	0.826143
Triglycerides in large HDL	39222	0.0138699	0.0308591	-0.0466129	0.0743526	0.653102		39214	-0.0575546	0.0567518	-0.168786	0.0536769	0.310514		39278	0.112819	0.0626728	-0.0100175	0.235655	0.0718407		39214	0.167682	0.101989	-0.0322121	0.367576	0.100151
Concentration of medium HDL particles	39222	-0.16582	0.0279587	-0.220618	-0.111022	3.01e-09		39214	-0.283251	0.0530101	-0.387149	-0.179353	9.12e-08		39278	-0.0017302	0.0576214	-0.114666	0.111206	0.976046		39214	0.273513	0.0952259	0.0868739	0.460153	0.0040755
Total lipids in medium HDL	39222	-0.143638	0.0285793	-0.199652	-0.0876233	5.01e-07		39214	-0.271017	0.0541744	-0.377197	-0.164837	5.65e-07		39278	0.033703	0.0587481	-0.0814411	0.148847	0.56618		39214	0.296899	0.0972507	0.106291	0.487506	0.0022662
Phospholipids in medium HDL	39222	-0.111053	0.0292999	-0.168479	-0.0536259	0.0001505		39214	-0.251579	0.0554976	-0.360353	-0.142806	5.81e-06		39278	0.0834601	0.0600503	-0.0342364	0.201157	0.164579		39214	0.327853	0.099562	0.132715	0.522991	0.0009914
Cholesterol in medium HDL	39222	-0.19565	0.0275271	-0.249602	-0.141698	1.18e-12		39214	-0.296856	0.0521033	-0.398977	-0.194735	1.22e-08		39278	-0.0526627	0.0569775	-0.164337	0.0590112	0.355345		39214	0.235359	0.0937368	0.0516378	0.419079	0.0120443
Cholesteryl esters in medium HDL	39222	-0.201114	0.0277071	-0.255419	-0.146809	3.91e-13		39214	-0.306184	0.0525263	-0.409134	-0.203235	5.57e-09		39278	-0.05285	0.0574357	-0.165422	0.0597219	0.357489		39214	0.244304	0.0945143	0.0590597	0.429549	0.0097424
Free cholesterol in medium HDL	39222	-0.16968	0.0270462	-0.22269	-0.116671	3.53e-10		39214	-0.253344	0.0507931	-0.352896	-0.153791	6.11e-07		39278	-0.0507544	0.0556022	-0.159733	0.0582239	0.361341		39214	0.194722	0.0913057	0.0157661	0.373678	0.0329544
Triglycerides in medium HDL	39222	0.147654	0.0320849	0.0847692	0.21054	4.18e-06		39214	0.0343682	0.0583247	-0.0799462	0.148682	0.55569		39278	0.297895	0.0648739	0.170745	0.425046	4.39e-06		39214	0.265853	0.10501	0.060036	0.471669	0.0113518
Concentration of small HDL particles	39222	-0.0532837	0.032209	-0.116412	0.0098448	0.0980647		39214	-0.125715	0.059188	-0.241721	-0.0097086	0.0336707		39278	0.041935	0.0647104	-0.084895	0.168765	0.516958		39214	0.168152	0.105861	-0.0393325	0.375636	0.112192
Total lipids in small HDL	39222	-0.0067209	0.031873	-0.0691909	0.055749	0.832992		39214	-0.121444	0.0585698	-0.236239	-0.0066494	0.0381263		39278	0.146041	0.0637229	0.0211469	0.270936	0.021916		39214	0.267498	0.104664	0.0623608	0.472634	0.0105948
Phospholipids in small HDL	39222	0.0026896	0.0317286	-0.0594974	0.0648765	0.932446		39214	-0.137126	0.0585755	-0.251932	-0.0223202	0.0192315		39278	0.189949	0.0635037	0.0654841	0.314414	0.0027793		39214	0.32626	0.104673	0.121104	0.531416	0.0018274
Cholesterol in small HDL	39222	-0.085518	0.0322418	-0.148711	-0.0223253	0.0079922		39214	-0.154386	0.0594271	-0.270861	-0.0379106	0.0093796		39278	0.0061261	0.0649763	-0.121225	0.133477	0.924885		39214	0.159644	0.106348	-0.0487946	0.368083	0.133318
Cholesteryl esters in small HDL	39222	-0.0928084	0.0323429	-0.156199	-0.0294176	0.004111		39214	-0.169036	0.0596085	-0.285866	-0.0522049	0.0045717		39278	0.0085162	0.0651869	-0.119248	0.13628	0.896058		39214	0.176618	0.106657	-0.0324245	0.385661	0.0977309
Free cholesterol in small HDL	39222	-0.0516719	0.031739	-0.113879	0.0105354	0.103519		39214	-0.0889557	0.0584128	-0.203443	0.0255314	0.127789		39278	-0.0017264	0.0640766	-0.127314	0.123861	0.978506		39214	0.0866805	0.104663	-0.118455	0.291816	0.407563
Triglycerides in small HDL	39222	0.221665	0.0311913	0.160531	0.282799	1.19e-12		39214	0.17016	0.0563749	0.0596675	0.280653	0.0025414		39278	0.28471	0.0635492	0.160156	0.409264	7.46e-06		39214	0.121974	0.101829	-0.0776071	0.321555	0.230982
Phospholipids to total lipids ratio in chylomicrons and extremely large VLDL	38656	0.0974261	0.0233207	0.0517183	0.143134	2.95e-05		38648	0.0687631	0.0418174	-0.0131974	0.150724	0.1001		38711	0.136707	0.0470219	0.0445456	0.228868	0.0036456		38648	0.0665606	0.0753	-0.0810246	0.214146	0.376729
Cholesterol to total lipids ratio in chylomicrons and extremely large VLDL	38656	-0.0775982	0.0293149	-0.135054	-0.020142	0.0081197		38648	-0.0367316	0.052301	-0.13924	0.0657765	0.482485		38711	-0.127203	0.0588769	-0.2426	-0.0118065	0.0307346		38648	-0.0962846	0.0939858	-0.280493	0.0879241	0.305618
Cholesteryl esters to total lipids ratio in chylomicrons and extremely large VLDL	38656	-0.080925	0.0299829	-0.13969	-0.0221596	0.006954		38648	-0.0439493	0.0536167	-0.149036	0.0611376	0.412391		38711	-0.125717	0.0599848	-0.243285	-0.0081492	0.0360983		38648	-0.087227	0.0960082	-0.2754	0.100946	0.363594
Free cholesterol to total lipids ratio in chylomicrons and extremely large VLDL	38656	-0.0538435	0.0265989	-0.105976	-0.0017106	0.0429418		38648	-0.0153029	0.0470734	-0.107565	0.0769592	0.745116		38711	-0.100786	0.0540822	-0.206785	0.005213	0.0623817		38648	-0.0906069	0.0856077	-0.258395	0.0771811	0.289875
Triglycerides to total lipids ratio in chylomicrons and extremely large VLDL	38656	0.0370567	0.0286037	-0.0190055	0.093119	0.19514		38648	0.0101818	0.051543	-0.0908407	0.111204	0.843406		38711	0.0682191	0.057873	-0.0452098	0.181648	0.238488		38648	0.0636353	0.0928131	-0.118275	0.245546	0.492947
Phospholipids to total lipids ratio in very large VLDL	39133	0.0883237	0.0220672	0.0450726	0.131575	6.27e-05		39125	0.155607	0.0405605	0.0761094	0.235104	0.0001248		39189	-0.0012901	0.0465969	-0.0926183	0.090038	0.977911		39125	-0.15751	0.0749104	-0.304332	-0.0106883	0.0354969
Cholesterol to total lipids ratio in very large VLDL	39133	-0.136874	0.0257613	-0.187365	-0.0863822	1.08e-07		39125	-0.0447788	0.0466583	-0.136227	0.0466698	0.337198		39189	-0.254331	0.0525031	-0.357235	-0.151427	1.27e-06		39125	-0.216562	0.0845055	-0.38219	-0.0509342	0.0103863
Cholesteryl esters to total lipids ratio in very large VLDL	39133	-0.143206	0.0258708	-0.193912	-0.0925004	3.1e-08		39125	-0.0573166	0.046922	-0.149282	0.0346489	0.221886		39189	-0.252698	0.052878	-0.356337	-0.149059	1.76e-06		39125	-0.202078	0.0850798	-0.368831	-0.0353249	0.0175413
Free cholesterol to total lipids ratio in very large VLDL	39133	-0.0885493	0.025272	-0.138081	-0.0390171	0.0004586		39125	0.0099436	0.0454792	-0.079194	0.0990811	0.826931		39189	-0.21436	0.0515409	-0.315378	-0.113341	3.2e-05		39125	-0.231207	0.082714	-0.393324	-0.0690908	0.0051858
Triglycerides to total lipids ratio in very large VLDL	39133	0.105155	0.0266998	0.0528241	0.157486	8.2e-05		39125	-0.0072634	0.0485164	-0.102354	0.087827	0.880993		39189	0.249782	0.0539991	0.143946	0.355619	3.73e-06		39125	0.26412	0.0874196	0.092781	0.435459	0.002517
Phospholipids to total lipids ratio in large VLDL	39222	0.166056	0.022386	0.12218	0.209932	1.19e-13		39214	0.193048	0.0411473	0.112401	0.273695	2.71e-06		39278	0.127404	0.0455545	0.0381186	0.216689	0.0051622		39214	-0.0625715	0.0738259	-0.207268	0.0821247	0.396686
Cholesterol to total lipids ratio in large VLDL	39222	-0.062423	0.0291108	-0.119479	-0.0053668	0.0320072		39214	0.0339336	0.053776	-0.0714655	0.139333	0.528029		39278	-0.184209	0.0587459	-0.299349	-0.069069	0.0017145		39214	-0.225617	0.0961365	-0.414041	-0.0371929	0.0189334
Cholesteryl esters to total lipids ratio in large VLDL	39222	-0.120897	0.0288799	-0.177501	-0.0642936	2.84e-05		39214	-0.0459585	0.0526979	-0.149245	0.0573275	0.383147		39278	-0.21277	0.058345	-0.327124	-0.0984158	0.0002656		39214	-0.17575	0.0944479	-0.360864	0.0093647	0.0627707
Free cholesterol to total lipids ratio in large VLDL	39222	0.108864	0.0257426	0.0584095	0.159319	2.35e-05		39214	0.221813	0.0493486	0.125091	0.318534	6.96e-06		39278	-0.0410436	0.0528791	-0.144685	0.0625975	0.437644		39214	-0.263757	0.0883233	-0.436867	-0.0906462	0.0028241
Triglycerides to total lipids ratio in large VLDL	39222	-0.0520793	0.0263344	-0.103694	-0.0004649	0.0479719		39214	-0.138054	0.0492921	-0.234665	-0.0414435	0.0050986		39278	0.0592484	0.0527778	-0.0441942	0.162691	0.261607		39214	0.200939	0.0874057	0.0296267	0.372251	0.0215094
Phospholipids to total lipids ratio in medium VLDL	39222	-0.086857	0.0284168	-0.142553	-0.0311611	0.0022391		39214	0.0487264	0.053438	-0.0560102	0.153463	0.361858		39278	-0.265717	0.0576605	-0.378729	-0.152704	4.06e-06		39214	-0.317581	0.0953721	-0.504507	-0.130655	0.0008687
Cholesterol to total lipids ratio in medium VLDL	39222	-0.17156	0.0289661	-0.228332	-0.114787	3.17e-09		39214	-0.0518255	0.0534485	-0.156583	0.0529317	0.332229		39278	-0.327288	0.0589815	-0.44289	-0.211687	2.87e-08		39214	-0.280802	0.0961045	-0.469163	-0.0924404	0.0034797
Cholesteryl esters to total lipids ratio in medium VLDL	39222	-0.179832	0.0289628	-0.236598	-0.123066	5.33e-10		39214	-0.0581691	0.0532843	-0.162604	0.0462661	0.274976		39278	-0.338152	0.058956	-0.453703	-0.2226	9.71e-09		39214	-0.285248	0.0958715	-0.473153	-0.0973436	0.0029268
Free cholesterol to total lipids ratio in medium VLDL	39222	-0.141708	0.0289236	-0.198398	-0.0850192	9.61e-07		39214	-0.0316744	0.0538066	-0.137133	0.0737846	0.556082		39278	-0.284583	0.0589084	-0.400041	-0.169125	1.36e-06		39214	-0.258275	0.0965215	-0.447453	-0.069096	0.0074545
Triglycerides to total lipids ratio in medium VLDL	39222	0.155979	0.0288749	0.0993858	0.212573	6.59e-08		39214	0.0309422	0.0534906	-0.0738976	0.135782	0.562954		39278	0.319149	0.0587724	0.203957	0.43434	5.63e-08		39214	0.293154	0.0960641	0.104872	0.481437	0.0022758
Phospholipids to total lipids ratio in small VLDL	39222	-0.175539	0.0296501	-0.233652	-0.117426	3.21e-09		39214	-0.0363366	0.0548748	-0.143889	0.0712161	0.507861		39278	-0.360663	0.06098	-0.480181	-0.241144	3.33e-09		39214	-0.326522	0.099117	-0.520787	-0.132256	0.0009867
Cholesterol to total lipids ratio in small VLDL	39222	-0.121232	0.0304562	-0.180925	-0.0615388	6.88e-05		39214	0.0152414	0.0569419	-0.0963627	0.126845	0.788957		39278	-0.302929	0.0622682	-0.424972	-0.180886	1.15e-06		39214	-0.320367	0.10228	-0.520832	-0.119903	0.0017346
Cholesteryl esters to total lipids ratio in small VLDL	39222	-0.0579486	0.0306816	-0.118083	0.0021863	0.0589311		39214	0.0709842	0.0576697	-0.0420464	0.184015	0.21837		39278	-0.230237	0.0623329	-0.352407	-0.108066	0.0002211		39214	-0.302732	0.103086	-0.504778	-0.100687	0.0033174
Free cholesterol to total lipids ratio in small VLDL	39222	-0.183102	0.0291593	-0.240253	-0.12595	3.4e-10		39214	-0.0558426	0.053927	-0.161538	0.0498523	0.300425		39278	-0.35175	0.0600706	-0.469486	-0.234014	4.75e-09		39214	-0.298654	0.0975172	-0.489785	-0.107524	0.0021943
Triglycerides to total lipids ratio in small VLDL	39222	0.140213	0.030258	0.0809085	0.199518	3.59e-06		39214	0.0006353	0.056427	-0.10996	0.11123	0.991017		39278	0.325979	0.0619943	0.204472	0.447485	1.45e-07		39214	0.327576	0.101535	0.128571	0.526581	0.0012543
Phospholipids to total lipids ratio in very small VLDL	39222	0.237019	0.0305831	0.177077	0.296961	9.19e-15		39214	0.281982	0.0570286	0.170208	0.393756	7.63e-07		39278	0.171459	0.0632136	0.0475631	0.295356	0.0066802		39214	-0.10354	0.102897	-0.305214	0.0981342	0.314296
Cholesterol to total lipids ratio in very small VLDL	39222	-0.224726	0.0295969	-0.282734	-0.166717	3.13e-14		39214	-0.168861	0.0547226	-0.276115	-0.0616069	0.0020303		39278	-0.296107	0.0612682	-0.416191	-0.176024	1.35e-06		39214	-0.132982	0.0992099	-0.32743	0.0614655	0.180111
Cholesteryl esters to total lipids ratio in very small VLDL	39222	-0.232128	0.0291876	-0.289335	-0.174922	1.82e-15		39214	-0.172858	0.0538879	-0.278477	-0.0672397	0.0013379		39278	-0.307686	0.0603867	-0.426042	-0.18933	3.48e-07		39214	-0.140841	0.0976531	-0.332237	0.0505561	0.149231
Free cholesterol to total lipids ratio in very small VLDL	39222	-0.116503	0.0332804	-0.181732	-0.0512748	0.0004641		39214	-0.0983511	0.0619629	-0.219796	0.023094	0.112454		39278	-0.140914	0.0689058	-0.275967	-0.0058606	0.0408533		39214	-0.0449314	0.112331	-0.265096	0.175233	0.689162
Triglycerides to total lipids ratio in very small VLDL	39222	0.202219	0.0298775	0.143661	0.260778	1.3e-11		39214	0.129764	0.055236	0.0215037	0.238025	0.0188103		39278	0.296532	0.061628	0.175743	0.41732	1.5e-06		39214	0.17173	0.100008	-0.0242822	0.367742	0.0859497
Phospholipids to total lipids ratio in IDL	39222	0.0256791	0.0318437	-0.0367335	0.0880916	0.420007		39214	0.0445468	0.0588093	-0.0707173	0.159811	0.448763		39278	-0.0006239	0.0644358	-0.126916	0.125668	0.992274		39214	-0.04414	0.105277	-0.250478	0.162198	0.675014
Cholesterol to total lipids ratio in IDL	39222	-0.199969	0.0308813	-0.260495	-0.139443	9.46e-11		39214	-0.164864	0.0574594	-0.277483	-0.052246	0.0041147		39278	-0.245322	0.06459	-0.371916	-0.118727	0.0001458		39214	-0.084587	0.104666	-0.289728	0.120554	0.418997
Cholesteryl esters to total lipids ratio in IDL	39222	-0.185951	0.0308984	-0.246511	-0.125391	1.76e-09		39214	-0.145443	0.0573157	-0.257779	-0.0331058	0.0111626		39278	-0.238767	0.0641828	-0.364563	-0.112971	0.0001991		39214	-0.0963544	0.103961	-0.300114	0.107406	0.354014
Free cholesterol to total lipids ratio in IDL	39222	-0.13025	0.032718	-0.194376	-0.0661236	6.86e-05		39214	-0.125563	0.0607864	-0.244702	-0.0064237	0.0388624		39278	-0.135193	0.067132	-0.26677	-0.0036171	0.0440259		39214	-0.0141927	0.109537	-0.228882	0.200497	0.896907
Triglycerides to total lipids ratio in IDL	39222	0.233461	0.030961	0.172779	0.294144	4.68e-14		39214	0.183803	0.0574837	0.0711372	0.296469	0.0013863		39278	0.298331	0.0650261	0.170882	0.42578	4.48e-06		39214	0.119163	0.105015	-0.0866634	0.32499	0.256493
Phospholipids to total lipids ratio in large LDL	39222	0.0317982	0.0303462	-0.0276792	0.0912756	0.294708		39214	-0.0807007	0.0581537	-0.19468	0.0332785	0.165224		39278	0.185234	0.0627889	0.0621706	0.308298	0.0031765		39214	0.261507	0.104077	0.0575207	0.465493	0.0119831
Cholesterol to total lipids ratio in large LDL	39222	-0.243098	0.0309865	-0.30383	-0.182365	4.32e-15		39214	-0.156994	0.0588527	-0.272344	-0.0416452	0.0076399		39278	-0.359328	0.0626995	-0.482216	-0.236439	9.99e-09		39214	-0.203512	0.104041	-0.407428	0.000405	0.0504567
Cholesteryl esters to total lipids ratio in large LDL	39222	-0.123366	0.0319554	-0.185997	-0.060734	0.0001131		39214	-0.0528703	0.0609276	-0.172286	0.0665456	0.385528		39278	-0.221446	0.0632752	-0.345463	-0.0974285	0.0004657		39214	-0.164722	0.106224	-0.372917	0.0434726	0.120971
Free cholesterol to total lipids ratio in large LDL	39222	-0.224165	0.0299373	-0.282841	-0.165489	7e-14		39214	-0.171235	0.0555255	-0.280063	-0.062407	0.0020431		39278	-0.292729	0.0619339	-0.414118	-0.171341	2.28e-06		39214	-0.126978	0.100458	-0.323873	0.0699165	0.206234
Triglycerides to total lipids ratio in large LDL	39222	0.238508	0.0322239	0.17535	0.301666	1.35e-13		39214	0.198057	0.0602425	0.0799842	0.31613	0.0010102		39278	0.292428	0.0657435	0.163573	0.421283	8.67e-06		39214	0.0975195	0.107719	-0.113605	0.308644	0.365298
Phospholipids to total lipids ratio in medium LDL	39222	-0.0223374	0.0310313	-0.0831576	0.0384829	0.471628		39214	0.10175	0.0570389	-0.0100446	0.213544	0.0744459		39278	-0.18639	0.0618439	-0.307601	-0.0651779	0.0025794		39214	-0.290212	0.101385	-0.488923	-0.0915014	0.0042034
Cholesterol to total lipids ratio in medium LDL	39222	-0.169415	0.0307395	-0.229663	-0.109167	3.56e-08		39214	-0.194278	0.057092	-0.306177	-0.0823799	0.0006668		39278	-0.137914	0.0596604	-0.254847	-0.0209822	0.0207965		39214	0.0558195	0.0992362	-0.13868	0.250319	0.573781
Cholesteryl esters to total lipids ratio in medium LDL	39222	0.0768275	0.0299043	0.0182162	0.135439	0.0101958		39214	-0.0195109	0.0538975	-0.125148	0.0861263	0.717352		39278	0.200036	0.0581755	0.0860143	0.314058	0.000585		39214	0.225334	0.0948166	0.0394969	0.411171	0.0174766
Free cholesterol to total lipids ratio in medium LDL	39222	-0.233716	0.031459	-0.295374	-0.172057	1.09e-13		39214	-0.158174	0.0575167	-0.270905	-0.0454435	0.0059585		39278	-0.330597	0.0644572	-0.456931	-0.204263	2.91e-07		39214	-0.178831	0.103906	-0.382484	0.0248225	0.0852379
Triglycerides to total lipids ratio in medium LDL	39222	0.196317	0.0321708	0.133264	0.259371	1.05e-09		39214	0.159149	0.0595199	0.042492	0.275806	0.007498		39278	0.246951	0.0643371	0.120853	0.37305	0.0001238		39214	0.0894688	0.105464	-0.117237	0.296174	0.396251
Phospholipids to total lipids ratio in small LDL	39222	-0.0496961	0.0294987	-0.107512	0.0081202	0.0920482		39214	0.0688375	0.0543305	-0.0376482	0.175323	0.20515		39278	-0.205077	0.0588902	-0.3205	-0.0896546	0.000497		39214	-0.276616	0.0968388	-0.466416	-0.0868154	0.004284
Cholesterol to total lipids ratio in small LDL	39222	-0.140397	0.0309722	-0.201101	-0.0796926	5.82e-06		39214	-0.177298	0.0574118	-0.289823	-0.064773	0.0020138		39278	-0.0930337	0.0614409	-0.213456	0.0273883	0.129976		39214	0.083227	0.101278	-0.115274	0.281728	0.411209
Cholesteryl esters to total lipids ratio in small LDL	39222	0.0568455	0.0302044	-0.002354	0.116045	0.0598322		39214	-0.0503726	0.055212	-0.158586	0.0578409	0.361585		39278	0.196523	0.0593588	0.0801821	0.312864	0.0009304		39214	0.249681	0.097558	0.0584708	0.440891	0.0104881
Free cholesterol to total lipids ratio in small LDL	39222	-0.204415	0.0326889	-0.268484	-0.140346	4.02e-10		39214	-0.127303	0.0604125	-0.245709	-0.0088963	0.0350982		39278	-0.305598	0.0673603	-0.437621	-0.173574	5.71e-06		39214	-0.182338	0.109299	-0.396559	0.0318829	0.0952643
Triglycerides to total lipids ratio in small LDL	39222	0.204993	0.0327544	0.140796	0.26919	3.89e-10		39214	0.129846	0.0605202	0.011229	0.248464	0.0319124		39278	0.304623	0.0661887	0.174896	0.43435	4.18e-06		39214	0.17858	0.108089	-0.0332714	0.390431	0.0985041
Phospholipids to total lipids ratio in very large HDL	39217	-0.149213	0.0330989	-0.214086	-0.0843404	6.54e-06		39209	-0.0885345	0.0597307	-0.205605	0.0285356	0.13828		39273	-0.224948	0.0653111	-0.352955	-0.0969409	0.0005726		39209	-0.142236	0.105883	-0.349763	0.0652911	0.179165
Cholesterol to total lipids ratio in very large HDL	39217	0.0469541	0.0354853	-0.0225958	0.116504	0.185769		39209	0.0320872	0.0650225	-0.0953545	0.159529	0.621675		39273	0.0616956	0.0711555	-0.0777666	0.201158	0.385913		39209	0.0322325	0.115996	-0.195116	0.259581	0.781108
Cholesteryl esters to total lipids ratio in very large HDL	39217	-0.205442	0.0355443	-0.275107	-0.135776	7.48e-09		39209	-0.161774	0.0650643	-0.289298	-0.0342501	0.0129054		39273	-0.263591	0.0721927	-0.405086	-0.122096	0.000261		39209	-0.106425	0.116667	-0.335087	0.122238	0.361658
Free cholesterol to total lipids ratio in very large HDL	39217	0.246768	0.0310252	0.185959	0.307576	1.81e-15		39209	0.187944	0.0554604	0.0792435	0.296644	0.000702		39273	0.318504	0.0632035	0.194627	0.44238	4.67e-07		39209	0.138144	0.100273	-0.0583882	0.334675	0.168304
Triglycerides to total lipids ratio in very large HDL	39217	0.203579	0.030866	0.143083	0.264075	4.24e-11		39209	0.115208	0.0549284	0.0075504	0.222866	0.0359562		39273	0.318917	0.0625376	0.196346	0.441489	3.4e-07		39209	0.210607	0.0994455	0.0156973	0.405517	0.034191
Phospholipids to total lipids ratio in large HDL	39222	0.302007	0.0304931	0.242241	0.361772	4e-23		39214	0.167876	0.0558919	0.0583303	0.277422	0.0026681		39278	0.478292	0.0637799	0.353286	0.603298	6.43e-14		39214	0.315703	0.101715	0.116344	0.515062	0.0019106
Cholesterol to total lipids ratio in large HDL	39222	-0.322096	0.0311839	-0.383215	-0.260977	5.21e-25		39214	-0.201527	0.0567254	-0.312707	-0.0903476	0.0003813		39278	-0.47627	0.0646343	-0.602951	-0.349589	1.72e-13		39214	-0.283847	0.102953	-0.485631	-0.0820637	0.0058323
Cholesteryl esters to total lipids ratio in large HDL	39222	-0.338118	0.0322965	-0.401418	-0.274818	1.2e-25		39214	-0.258284	0.0590279	-0.373977	-0.142592	1.21e-05		39278	-0.437193	0.0670005	-0.568512	-0.305875	6.79e-11		39214	-0.189175	0.106954	-0.398802	0.0204514	0.0769359
Free cholesterol to total lipids ratio in large HDL	39222	-0.141613	0.0320303	-0.204391	-0.0788345	9.81e-06		39214	0.101904	0.060294	-0.0162695	0.220079	0.0910034		39278	-0.465274	0.0667429	-0.596088	-0.33446	3.14e-12		39214	-0.568294	0.109176	-0.782275	-0.354312	1.94e-07
Triglycerides to total lipids ratio in large HDL	39222	0.259508	0.0341493	0.192577	0.326439	2.98e-14		39214	0.181953	0.0602117	0.0639402	0.299966	0.002512		39278	0.354247	0.0718795	0.213366	0.495128	8.29e-07		39214	0.182649	0.111989	-0.0368456	0.402145	0.1029
Phospholipids to total lipids ratio in medium HDL	39222	0.341008	0.0310615	0.280129	0.401887	4.85e-28		39214	0.303849	0.0567811	0.192559	0.415137	8.74e-08		39278	0.382455	0.0649903	0.255076	0.509833	3.99e-09		39214	0.0887994	0.103254	-0.113574	0.291173	0.389783
Cholesterol to total lipids ratio in medium HDL	39222	-0.312038	0.0315475	-0.37387	-0.250206	4.55e-23		39214	-0.277434	0.057499	-0.39013	-0.164739	1.4e-06		39278	-0.350231	0.0652624	-0.478143	-0.222319	8.03e-08		39214	-0.0825462	0.10416	-0.286696	0.121603	0.428072
Cholesteryl esters to total lipids ratio in medium HDL	39222	-0.293866	0.0331473	-0.358834	-0.228899	7.62e-19		39214	-0.266788	0.0604947	-0.385356	-0.148221	1.03e-05		39278	-0.322864	0.0683183	-0.456766	-0.188963	2.29e-06		39214	-0.0650136	0.109367	-0.279369	0.149342	0.55221
Free cholesterol to total lipids ratio in medium HDL	39222	-0.244265	0.027839	-0.298828	-0.189702	1.72e-18		39214	-0.19716	0.0511337	-0.29738	-0.0969393	0.0001154		39278	-0.299483	0.0573204	-0.411829	-0.187138	1.74e-07		39214	-0.110845	0.0922926	-0.291735	0.0700448	0.229743
Triglycerides to total lipids ratio in medium HDL	39222	0.266176	0.0324249	0.202625	0.329728	2.23e-16		39214	0.236208	0.0578809	0.122764	0.349653	4.49e-05		39278	0.298953	0.0667701	0.168086	0.42982	7.56e-06		39214	0.0713813	0.105475	-0.135346	0.278108	0.498558
Phospholipids to total lipids ratio in small HDL	39222	0.056072	0.0321746	-0.0069891	0.119133	0.0813792		39214	-0.139508	0.0616788	-0.260396	-0.0186193	0.0237074		39278	0.324258	0.0668803	0.193175	0.455341	1.25e-06		39214	0.45733	0.110483	0.240787	0.673874	3.48e-05
Cholesterol to total lipids ratio in small HDL	39222	-0.230013	0.0336179	-0.295902	-0.164123	7.81e-12		39214	-0.097299	0.0618843	-0.21859	0.023992	0.115887		39278	-0.407692	0.0691006	-0.543127	-0.272257	3.64e-09		39214	-0.311575	0.111507	-0.530125	-0.0930239	0.0052028
Cholesteryl esters to total lipids ratio in small HDL	39222	-0.194385	0.0340516	-0.261125	-0.127645	1.14e-08		39214	-0.116156	0.0622049	-0.238076	0.0057629	0.0618568		39278	-0.300884	0.0696368	-0.43737	-0.164399	1.55e-05		39214	-0.184385	0.111992	-0.403886	0.0351157	0.0996794
Free cholesterol to total lipids ratio in small HDL	39222	-0.120929	0.0279224	-0.175656	-0.0662025	1.48e-05		39214	0.064293	0.0516683	-0.0369749	0.165561	0.213373		39278	-0.362912	0.0574864	-0.475584	-0.250241	2.74e-10		39214	-0.432383	0.0927125	-0.614097	-0.25067	3.11e-06
Triglycerides to total lipids ratio in small HDL	39222	0.269871	0.0311556	0.208808	0.330935	4.63e-18		39214	0.266695	0.0567994	0.15537	0.37802	2.66e-06		39278	0.268201	0.0643965	0.141986	0.394416	3.12e-05		39214	0.0091747	0.102964	-0.19263	0.21098	0.928998
Conventional biochemistry measures (non-NMR)
Total cholesterol	156097	-0.0802017	0.0147342	-0.10908	-0.0513233	5.23e-08		156060	0.0285112	0.029267	-0.0288512	0.0858735	0.329971		156286	-0.213662	0.0306812	-0.273796	-0.153528	3.31e-12		156060	-0.237532	0.0509347	-0.337362	-0.137701	3.11e-06
Cholesterol in LDL	155773	-0.0288653	0.0147797	-0.057833	0.0001025	0.0508161		155736	0.12304	0.0298447	0.0645461	0.181535	3.74e-05		155962	-0.218538	0.0311639	-0.279618	-0.157458	2.34e-12		155736	-0.331402	0.0520316	-0.433382	-0.229422	1.9e-10
Cholesterol in HDL	144478	-0.295744	0.0130703	-0.321361	-0.270127	0		144448	-0.397739	0.0261056	-0.448905	-0.346573	0		144658	-0.152744	0.0272797	-0.206211	-0.0992766	2.15e-08		144448	0.221692	0.0453488	0.13281	0.310574	1.02e-06
Total trigylcerides	155930	0.224405	0.0178164	0.189486	0.259325	2.24e-36		155893	0.276118	0.034916	0.207684	0.344552	2.61e-15		156118	0.144216	0.03672	0.0722459	0.216185	8.59e-05		155893	-0.112744	0.060702	-0.231718	0.0062292	0.0632622
Apolipoprotein B	155078	0.0339437	0.0155561	0.0034543	0.0644332	0.0291082		155042	0.274822	0.0326506	0.210828	0.338816	3.86e-17		155267	-0.268522	0.0335766	-0.33433	-0.202713	1.27e-15		155042	-0.524338	0.0568838	-0.635828	-0.412848	3.04e-20
Apolipoprotein A	144262	-0.238002	0.0138869	-0.26522	-0.210784	0		144233	-0.394031	0.0280403	-0.448989	-0.339073	0		144442	-0.0310975	0.029037	-0.0880091	0.025814	0.284187		144233	0.340243	0.0487602	0.244675	0.435812	3e-12
Glucose	144374	0.0903487	0.0143337	0.0622552	0.118442	2.91e-10		144345	0.042112	0.0282331	-0.0132239	0.0974479	0.135809		144555	0.144429	0.0297652	0.0860906	0.202768	1.22e-06		144345	0.105229	0.049425	0.0083573	0.2021	0.0332498
Creatinine	156008	0.0321271	0.0144528	0.0038002	0.0604541	0.0262223		155971	0.0892205	0.0264132	0.0374516	0.140989	0.0007305		156196	-0.0410274	0.0302076	-0.100233	0.0181784	0.174406		155971	-0.123727	0.0476461	-0.217111	-0.030342	0.0094101
Albumin	144542	-0.122004	0.0161158	-0.153591	-0.0904179	3.72e-14		144512	-0.0791441	0.0314554	-0.140796	-0.0174926	0.0118671		144722	-0.171881	0.0331879	-0.236928	-0.106834	2.23e-07		144512	-0.093144	0.0548612	-0.20067	0.0143819	0.0895432

## Sheet: ST9. MR_excl statin_women
S Table 9 Mendelian randomization estimates of effect of BMI and WHR on metabolic traits among women in UK Biobank, excluding statin users
Note: P-values shown as 0.00E+00 represent approximately P<1*10-300 (below limit of estimation)
	General adiposity, women, excluding statin users														Central adiposity, women, excluding statin users
	BMI, per SD higher														WHR, per SD higher
	Adj. for age, GenPC1-10							Adj. for age, GenPC1-10, WHR							Adj. for age, GenPC1-10							Adj. for age, GenPC1-10, BMI
Standardized outcome	N	Beta	SE	LCL	UCL	P-value		N	Beta	SE	LCL	UCL	P-value		N	Beta	SE	LCL	UCL	P-value		N	Beta	SE	LCL	UCL	P-value
Total cholesterol	52197	-0.0675225	0.0210876	-0.108854	-0.0261915	0.0013648		52182	-0.0743925	0.022452	-0.118398	-0.0303875	0.0009217		52236	0.0129656	0.0278485	-0.0416165	0.0675477	0.641519		52182	0.0266108	0.0289792	-0.0301875	0.083409	0.358477
Total cholesterol minus HDL-C	52197	0.0302065	0.021683	-0.0122915	0.0727044	0.163592		52182	-0.0399424	0.0229352	-0.0848946	0.0050097	0.08159		52236	0.24184	0.0284122	0.186153	0.297527	1.71e-17		52182	0.249678	0.0296009	0.191661	0.307695	3.32e-17
Remnant cholesterol (non-HDL, non-LDL -cholesterol)	52197	0.0523513	0.021687	0.0098455	0.0948571	0.0157808		52182	-0.0309737	0.0229262	-0.0759082	0.0139607	0.176689		52236	0.289821	0.0284059	0.234147	0.345496	1.93e-24		52182	0.295885	0.029601	0.237869	0.353902	1.59e-23
VLDL cholesterol	52197	0.137106	0.0223168	0.0933661	0.180846	8.07e-10		52182	-0.0102043	0.0234709	-0.0562064	0.0357979	0.663735		52236	0.518816	0.0290425	0.461894	0.575739	0		52182	0.521293	0.0302426	0.462019	0.580568	0
Clinical LDL cholesterol	52197	0.0096384	0.0216109	-0.0327183	0.051995	0.655601		52182	-0.0345524	0.0229103	-0.0794558	0.010351	0.131514		52236	0.15114	0.0284801	0.0953199	0.20696	1.12e-07		52182	0.158156	0.0296366	0.10007	0.216243	9.48e-08
LDL cholesterol	52197	0.0079999	0.0217703	-0.0346691	0.0506688	0.71327		52182	-0.0471837	0.0230514	-0.0923637	-0.0020038	0.0406689		52236	0.187802	0.0285738	0.131798	0.243805	4.95e-11		52182	0.197073	0.0297508	0.138762	0.255383	3.49e-11
HDL cholesterol	52197	-0.272227	0.0215289	-0.314423	-0.230031	1.2e-36		52182	-0.111845	0.0230449	-0.157012	-0.0666782	1.21e-06		52236	-0.583818	0.0288606	-0.640384	-0.527252	0		52182	-0.564617	0.0296762	-0.622781	-0.506452	0
[truncated: 252 more rows]

## Sheet: ST10. MR_age interact
S Table 10 Mendelian randomization tests of interaction of BMI and WHR with age in relation to metabolic traits in UK Biobank
[truncated: 265 more rows]

[truncated: 30 more sheets: ST11. MR_youngest, ST12. MR_interm, ST13. MR_oldest, ST14. MR_youngest men, ST15. MR_interm men, ST16. MR_oldest men, ST17. MR_youngest women, ST18. MR_interm women, ST19. MR_oldest women, ST20. 2S_UVMR_BMI, ST21. 2S_UVMR_WHR, ST22. Observ, ST23. Observ_sex interact, ST24. Observ_men, ST25. Observ_women, ST26. Observ_statin use, ST27. Observ_statin interact, ST28. Observ_excl statin, ST29. Observ_excl statin_men, ST30. Observ_excl statin_women …]
